# Supplementary material for: Ethnobotanical uses of plants in Nigeria: an analysis of current research trends and patterns
Source: J Ethnobiol Ethnomed. 2025 Aug 21;21:57. doi: 10.1186/s13002-025-00788-y (PMC12369106; doi:10.1186/s13002-025-00788-y)
Supplement: Supplementary file 3 — Additional file 3. [file 13002_2025_788_MOESM3_ESM.xlsx]

## Sheet: Inventory of 963 Plants 
	S/N	Scientific Name	Current Scientific name	English/Common name	Local Name	Family	Old family	Growth form	Ethnobotanical uses/Ailments	Plant Part	Mode of preparation	Mode of Administration	Author(s)
	1	Abrus precatorius L.		Rosary pea/Jequirity bean	Idonzakara (H.), Omisinmisin (Yor.), Anya nnunu (Ig.)	Fabaceae	Papilionaceae	Climber	Cough	Unspecified	Unspecified	Unspecified	Lawal et al. (2022)
	1	Abrus precatorius L.							Cough	Leaf	Decoction	Oral	Odebunmi et al. (2022)
	1	Abrus precatorius L.							Cough	Unspecified	Unspecified	Unspecified	Lawal et al. (2020)
	1	Abrus precatorius L.							Diabetes	Leaf	Decoction	Oral	Abo et al. (2008)
	1	Abrus precatorius L.							Guinea worm infestation	Seed	Unspecified	Unspecified	Adekunle et al. (2007)
	1	Abrus precatorius L.							Tonic	Leaf	Unspecified	Unspecified	Hassan et al. (2023)
	1	Abrus precatorius L.							Arthritis	Root	Decoction	Unspecified	Salihu et al. (2018)
	1	Abrus precatorius L.							Malaria	Leaf	Decoction	Oral	Olanipekun (2023)
	1	Abrus precatorius L.							Diabetes	Leaf/Seed	Infusion	Oral	Gbolade (2009)
	1	Abrus precatorius L.							Skin diseases	Leaf	Decoction	Unspecified	Enebeli-Ekwutoziam et al. (2021)
	1	Abrus precatorius L.							Toxic plant	Seed	Unspecified	Oral	Fred-Jaiyesimi and Ajibesin (2012)
	1	Abrus precatorius L.							Cough, Sore throat, Wounds, Calming the brain	Leaf	Powder/Maceration	Oral/Topical	Atawodi et al. (2014)
	1	Abrus precatorius L.							Malaria	Leaf	Unspecified	Unspecified	Idowu et al. (2010)
	1	Abrus precatorius L.							Tuberculosis, Jaundice, Yellow fever	Unspecified	Decoction	Oral	Erinoso and Aworinde (2012)
	1	Abrus precatorius L.							Cancer	Seed	Unspecified	Unspecified	Afolayan et al. (2020)
	1	Abrus precatorius L.							Neurodegenerative disorders	Leaf	Unspecified	Unspecified	Sonibare and Ayoola (2015)
	1	Abrus precatorius L.							Asthma	Leaf	Infusion	Oral	Sonibare and Gbile (2008)
	1	Abrus precatorius L.							Tuberculosis	Seed	Decoction	Unspecified	Ogbole and Ajaiyeoba (2010)
	1	Abrus precatorius L.							Benign prostatic hyperplasia	Leaf	Maceration	Oral	Ofeimun and Temitope (2019)
	1	Abrus precatorius L.							Diabetes	Leaf	Maceration	Oral	Shinkafi et al. (2015)
	1	Abrus precatorius L.							Cough	Leaf	Dceoction	Oral	Olajide and Agbelusi (2018)
	1	Abrus precatorius L.							Cough, Expectorant	Leaf	Unspecified	Unspecified	Aworinde et al. (2018)
	1	Abrus precatorius L.							Cough	Unspecified	Unspecified	Unspecified	Soladoye et al. (2005)
	1	Abrus precatorius L.							Skin disease	Leaf	Pulverization	Topical	Ajibesin et al. (2008)
	1	Abrus precatorius L.							Malaria	Leaf	Decoction	Unspecified	Iyamah and Idu (2015)
	2	Acacia albida Delile	Faidherbia albida (Delile) A.Chev.	Apple-ring acacia/Ana tree	Gawo (H.), Anya-nwona (Ig.)	Fabaceae	Mimosaceae	Tree	Toothache, Digestive disorders, Respiratory issues, Malaria, Leucorrhea, Coughs, Colds	Unspecified	Unspecified	Unspecified	Ayeni and Kayode (2019)
	2	Acacia albida Delile							Headache	Leaf	Decoction	Steam bath	Ampitan (2013)
	2	Acacia albida Delile							Cancer	Bark	Powder/Maceration	Oral/Topical	Malami et al. (2020)
	2	Acacia albida Delile							Animal diarrhoea	Leaf/Stem-bark	Unspecified	Unspecified	Offiah et al. (2011)
	2	Acacia albida Delile							Diabetes	Root	Decoction	Oral	Shinkafi et al. (2015)
	2	Acacia albida Delile							General wellbeing	Bark	Decoction	Oral	Kankara et al. (2015)
	3	Acacia ataxacantha DC.	Senegalia ataxacantha (DC.) Kyal. & Boatwr.	Flame Acacia/Flame Thorn	Sarkakiyaa/Kwiiyaa (H.), Ihun/Ewon-adele (Yor.), Uke (Ig.)	Fabaceae		Tree	Stomachic, Dysentery	Pod/Seed	Soup	Oral	Idu et al. (2010)
	3	Acacia ataxacantha DC.							Dysentery	Root	Decoction	Unspecified	Olajide and Agbelusi (2018)
	3	Acacia ataxacantha DC.							Chickenpox	Stem-bark/Sap	Unspecified	Unspecified	Oladunmoye and Kehinde (2011)
	4	Acacia gerrardi Benth.	Vachellia gerrardi (Benth.) P.J.H.Hurter	Red thorn tree	Farar kaya/Bákár káyaà (H.)	Fabaceae	Leguminosae	Shrub	Cancer	Bark/Leaf	Unspecified	Unspecified	Abubakar et al. (2020a)
	5	Acacia macrostachya Rchb. ex DC.	Senegalia macrostachya (Rchb. ex DC.) Kyal. & Boatwr.	Winter thorn/Climbing/Drooping shoots Acacia	Bakin gumbi/Gardaye/Gawo (H.)	Fabaceae		Shrub	Diabetes	Root	Decoction	Oral	Shinkafi et al. (2015)
	6	Acacia macrothyrsa Harms	Vachellia amythethophylla (Steud. ex A.Rich.) Kyal. & Boatwr.	Large-leaved acacia	Gwano/Kwakwarra (H.),	Fabaceae		Tree	Mental illness	Stem	Unspecified	Unspecified	Ibrahim et al. (2007)
	7	Acacia nilotica (L.) Willd. ex Delile	Vachellia nilotica (L.) P.J.H.Hurter & Mabb.	Gum arabic tree/Babul	Gabaruwa (H.), Igi Kasia/Booni (Yor.)	Fabaceae		Tree	Constipation	Leaf	Unspecified	Unspecified	Sulaiman et al. (2022)
	7	Acacia nilotica (L.) Willd. ex Delile							Diarrhoea dysentery	Root	Unspecified	Unspecified	Sulaiman et al. (2022)
	7	Acacia nilotica (L.) Willd. ex Delile							Stomachache	Bark	Unspecified	Unspecified	Sulaiman et al. (2022)
	7	Acacia nilotica (L.) Willd. ex Delile							Rheumatism	Leaf	Sequeezing	Topical	Ampitan (2013)
	7	Acacia nilotica (L.) Willd. ex Delile							Cancer	Bark	Unspecified	Unspecified	Abubakar et al. (2020a)
	7	Acacia nilotica (L.) Willd. ex Delile							Malaria	Stem-bark/Leaf	Unspecified	Unspecified	Evbuomwan et al. (2023)
	7	Acacia nilotica (L.) Willd. ex Delile							Cancer	Leaf/Bark/Root/Seed	Powder/Maceration/Decoction	Oral/Topical	Malami et al. (2020)
	7	Acacia nilotica (L.) Willd. ex Delile							Diarrhoea	Bark	Unspecified	Unspecified	Etuk et al. (2009)
	7	Acacia nilotica (L.) Willd. ex Delile							Body cream	Flower/Bark	Dried powder mixed with oil	Dermal	Fred-Jaiyesimi et al. (2015)
	7	Acacia nilotica (L.) Willd. ex Delile							Diarrhoea	Stem/Leaf	Powder	Oral	Abdallah et al. (2020)
	7	Acacia nilotica (L.) Willd. ex Delile							Pediatric malaria	Leaf/Seed	Unspecified	Unspecified	Abubakar et al. (2017)
	7	Acacia nilotica (L.) Willd. ex Delile							Intestinal worm	Seed	Unspecified	Unspecified	Afolayan and Sowemimo (2023)
	7	Acacia nilotica (L.) Willd. ex Delile							Children scalp infections	Fruit	Decoction	Oral/bathing	Aworinde and Erinoso (2015)
	7	Acacia nilotica (L.) Willd. ex Delile							Hepatitis, Monkey pox, Meningitis, Smallpox, Poliomyelitis, COVID-19, Yellow fever	Leaf/Stem-bark	Decoction	Oral	Abubakar et al. (2022)
	7	Acacia nilotica (L.) Willd. ex Delile							Asthma	Fruit	Maceration	Oral	Sonibare and Gbile (2008)
	7	Acacia nilotica (L.) Willd. ex Delile							Diabetes	Root	Decoction	Oral	Shinkafi et al. (2015)
	7	Acacia nilotica (L.) Willd. ex Delile							Female sexual dysfunction, Female Infertility	Seed	Unspecified	Unspecified	Nurudeen et al. (2022)
	7	Acacia nilotica (L.) Willd. ex Delile							Cancer	Root/Stem-bark	Unspecified	Unspecified	Ngulde et al. (2015)
	7	Acacia nilotica (L.) Willd. ex Delile							Fungal fumigant	Bark	Fumigation	Unspecified	Olajide and Agbelusi (2018)
	7	Acacia nilotica (L.) Willd. ex Delile							Cancer	Seed	Decoction	Oral	Segun et al. (2018)
	7	Acacia nilotica (L.) Willd. ex Delile							Postpartum wound healing	Pod	Decoction	Soaking	Kankara et al. (2015)
	7	Acacia nilotica (L.) Willd. ex Delile							Malaria	Seed	Decoction	Unspecified	Iyamah and Idu (2015)
	8	Acacia polyacantha Willd.	Senegalia polyacantha (Willd.) Seigler & Ebinger	White thorn	Kamborin shaho (H.)	Fabaceae	Leguminosae	Tree	Cancer	Bark/Root	Powder/Maceration	Oral	Malami et al. (2020)
	8	Acacia polyacantha Willd.	Senegalia polyacantha (Willd.) Seigler & Ebinger						Arthritis	Root/Stem-bark	Decoction	Unspecified	Salihu et al. (2018)
	8	Acacia polyacantha Willd.							Diaorrhea	Bark	Unspecified	Unspecified	Etuk et al. (2009)
	8	Acacia polyacantha Willd.							Cancer	Root	Unspecified	Unspecified	Ngulde et al. (2015)
	8	Acacia polyacantha Willd.							General wellbeing	Bark	Maceration	Oral	Kankara et al. (2015)
	9	Acacia senegal (L.) Willd.	Senegalia senegal (L.) Britton	Gum acacia/Sudan gum	Dakwara/Karo (H.),	Fabaceae		Tree	Smallpox	Leaf	Decoction	Oral	Abubakar et al. (2022)
	9	Acacia senegal (L.) Willd.							Stomachache	Leaf	Decoction	Oral	Kankara et al. (2015)
	9	Acacia senegal (L.) Willd.							Malaria	Stem-bark	Decoction	Unspecified	Iyamah and Idu (2015)
	10	Acacia seyal Delile	Vachellia seyal (Delile) P.J.H.Hurter	Shittim wood/White-galled acacia	Dushe kerafi (H.)	Fabaceae		Shrub	Toothache, Body pain	Bark	Decoction	Oral	Amusa et al. (2010)
	11	Acacia sieberiana DC.	Vachellia sieberiana (DC.) Kyal. & Boatwr.	False paperbark thorn	Farar kaya (H.), Aluki/Sie (Yor.),	Fabaceae	Leguminosae	Tree	Cancer	Leaf/Bark	Powder/Maceration/Decoction	Oral/Topical	Malami et al. (2020)
	11	Acacia sieberiana DC.							Animal diarrhoea	Leaf/Stem-bark	Unspecified	Unspecified	Offiah et al. (2011)
	11	Acacia sieberiana DC.							Ease Labour	Bark	Maceration	Oral	Kankara et al. (2015)
	12	Acalypha fimbriata Schumach. & Thonn.		Copperleaf	Kandiri (h.), Jinwini (Yor.), Abaleba-ji (Ig.)	Euphorbiaceae		Herb	Cough, Skin rashes, Divinity,	Unspecified	Unspecified	Unspecified	Lawal et al. (2022)
	12	Acalypha fimbriata Schumach. & Thonn.							Skin diseases, Boils	Leaf/Twig	Juice/Decoction	Unspecified	Enebeli-Ekwutoziam et al. (2021)
	12	Acalypha fimbriata Schumach. & Thonn.							Heart failure, Cough, Skin disease, Boil	Leaf/Twigs	Juice/Decoction	Oral/Bathing/Topical	Ajibesin et al. (2012)
	13	Acalypha wilkesiana Müll.Arg.		Copperleaf/Jacob's coat	Jinwinini (H.), Jiwinni/Larapupa (Yor.)	Euphorbiaceae		Shrub	Body cream	Leaf	Dried powder mixed with oil	Dermal	Fred-Jaiyesimi et al. (2015)
	13	Acalypha wilkesiana Müll.Arg.							Malaria, Wounds, Dermatological issues, Hypertension	Leaf	Decoction/Concoction	Oral	Borokini and Omotayo (2012)
	14	Acanthospermum hispidum DC.		Bristly starbur	Kashinyawo (H.), Dagunro-gogoro (Yor.), Gorogoro (Ur.)	Asteraceae		Herb	Laxative	Whole plant	Decoction	Oral	Ajibesin et al. (2008)
	14	Acanthospermum hispidum DC.							Hypertension, Diabetes, Cough, Yellow fever, Divinity	Unspecified	Unspecified	Unspecified	Lawal et al. (2022)
	14	Acanthospermum hispidum DC.							Bacterial and fungal skin ailments, fever	Leaf	Infusion	Oral/Dermal application	Olanipekun (2023)
	14	Acanthospermum hispidum DC.							Cancer	Flowering shoots	Poultice/Decoction	Topical/Oral	Ashidi et al. (2010)
	14	Acanthospermum hispidum DC.							Wound	Leaf	Incineration	Wash	Ashidi et al. (2021)
	14	Acanthospermum hispidum DC.							Malaria	Whole plant	Decoction/Infusion	Unspecified	Mahmoud et al. (2020)
	14	Acanthospermum hispidum DC.							Female sexual dysfunction, Female Infertility	Leaf	Unspecified	Unspecified	Nurudeen et al. (2022)
	14	Acanthospermum hispidum DC.							Cancer	Aerial part	Unspecified	Unspecified	Ngulde et al. (2015)
	14	Acanthospermum hispidum DC.							Diarrhoea	Whole plant	Decoction	Oral	Kankara et al. (2015)
	14	Acanthospermum hispidum DC.							Malaria	Leaf	Decoction	Unspecified	Iyamah and Idu (2015)
	15	Acanthus montanus (Nees) T.Anderson		Mountain thistle	Shakwa guda/Shakwa godiya (H.), Ahon ekun (Yor.), Agàméèbù/Ochicha/Ogwu_ahga (Ig.)	Acanthaceae		Herb	Cancer	Leaf	Decoction	Oral	Segun et al. (2018)
	15	Acanthus montanus (Nees) T.Anderson							Malaria	Leaf	Unspecified	Unspecified	Evbuomwan et al. (2023)
	15	Acanthus montanus (Nees) T.Anderson							Respiratory tract infection	Leaf	Infusion	Oral	Olanipekun (2023)
	15	Acanthus montanus (Nees) T.Anderson							Boils, Wound	Leaf/Root	Decoction/Tincture/Poultice	Unspecified	Enebeli-Ekwutoziam et al. (2021)
	15	Acanthus montanus (Nees) T.Anderson							Cancer	Leaf/Root	Poultice	Topical	Ashidi et al. (2010)
	15	Acanthus montanus (Nees) T.Anderson							Tuberculosis	Leaf	Infusion	Unspecified	Ogbole and Ajaiyeoba (2010)
	15	Acanthus montanus (Nees) T.Anderson							Cancer (Cervical/Prostrate)	Leaf	Concoction	Oral	Ambali et al. (2021)
	15	Acanthus montanus (Nees) T.Anderson							Boils, Abscess, Rheumatism, Malaria	Leaf	Poultice	Topical/Bathing	Ajibesin et al. (2012)
	16	Achillea millefolium L.		Common yarrow	Yaro (Yor.)	Asteraceae		Herb	Cancer	Leaf	Unspecified	Unspecified	Afolayan et al. (2020)
	17	Achyranthes aspera L.		Devil's horsewhip	Kiban Kadangaru (H.), Areyinkosun/Aboro (Yor.), Odụdu ngwele (Ig.)	Amaranthaceae		Herb	Sight, Potency, Erection	Unspecified	Unspecified	Unspecified	Lawal et al. (2022)
	17	Achyranthes aspera L.							Body cream	Leaf/Root	Dried powder mixed with oil	Topical	Fred-Jaiyesimi et al. (2015)
	17	Achyranthes aspera L.							Cancer	Aerial part	Unspecified	Unspecified	Ngulde et al. (2015)
	17	Achyranthes aspera L.							Diarrhoea, Dysentery, Ulcer	Leaf	Decoction	Oral	Ajibesin et al. (2008)
	17	Achyranthes aspera L.							Malaria	Leaf/Root	Decoction	Unspecified	Iyamah and Idu (2015)
	18	Adansonia digitata L.		Baobab/Monkey-bread tree	Kukaa (H.), Ose (Yor.), Yiri mango (Ig.)	Malvaceae	Bombacaceae	Tree	Asthma, Cough	Leaf	Powder	Oral	Ampitan (2013)
	18	Adansonia digitata L.							Cancer	Bark	Unspecified	Unspecified	Abubakar et al. (2020a)
	18	Adansonia digitata L.							Malaria	Leaf/Stem-bark	Decoction	Oral	Olanipekun (2023)
	18	Adansonia digitata L.							Body cream	Leaf/Fruit	Juice extract	Dermal	Fred-Jaiyesimi et al. (2015)
	18	Adansonia digitata L.							Pile, Diarrhoea	Stem/Leaf	Powder	Oral	Abdallah et al. (2020)
	18	Adansonia digitata L.							Heat rashes	Stem-bark	Unspecified	Unspecified	Abubakar et al. (2017)
	18	Adansonia digitata L.							Toothache, Cough	Bark	Maceration	Oral/Bathing	Amusa et al. (2010)
	18	Adansonia digitata L.							Wound	Leaf	Decoction/Powder	Wash/Topical	Ashidi et al. (2021)
	18	Adansonia digitata L.							Pesticide	Leaf	Unspecified	Smoking	Ali et al. (2022)
	18	Adansonia digitata L.							Poliomyelitis, Smallpox, Yellow fever, Meningitis, Monkey pox, Hepatitis	Stem-bark	Decoction	Oral	Abubakar et al. (2022)
	18	Adansonia digitata L.							Animal diarrhoea	Leaf	Unspecified	Unspecified	Offiah et al. (2011)
	18	Adansonia digitata L.							Medicine, Fuelwood	Unspecified	Unspecified	Unspecified	Kayode (2005)
	18	Adansonia digitata L.							Diabetes	Root/Bark	Decoction	Oral	Shinkafi et al. (2015)
	18	Adansonia digitata L.							Weight gain in babies, Caries	Bark	Concoction	Unspecified	Olajide and Agbelusi (2018)
	18	Adansonia digitata L.							Bladder disease	Fruit	Unspecified	Unspecified	Aworinde et al. (2018)
	18	Adansonia digitata L.							Cancer	Seed/Bark/Leaf	Decoction	Oral	Segun et al. (2018)
	18	Adansonia digitata L.							Malaria	Leaf	Decoction	Oral	Ajibesin et al. (2008)
	18	Adansonia digitata L.							Poliomyelitis	Leaf	Unspecified	Unspecified	Oladunmoye and Kehinde (2011)
	18	Adansonia digitata L.							Diarrhoea	Bark	Powder	Oral	Kankara et al. (2015)
	18	Adansonia digitata L.							Malaria	Leaf	Decoction	Unspecified	Iyamah and Idu (2015)
	19	Adenia cissampeloides (Planch. ex Hook.) Harms		Snake climber/Monkey rope	Itakun arokeke/Godogbo (Yor.)	Passifloraceae		Climber	Unspecified	Unspecified	Unspecified	Unspecified	Odewo et al. (2022)
	20	Adenia lobata (Jacq.) Engl.		Lobed Adenia	Kurere/Ajadigi (Yor.)	Passifloraceae		Shrub	Piles, Arthritis	Stem	Decoction	Oral	Lawal et al. (2022)
	20	Adenia lobata (Jacq.) Engl.							Unspecified	Unspecified	Unspecified	Unspecified	Odewo et al. (2022)
	21	Adenopus breviflorus Benth.	Lagenaria breviflora (Benth.) Roberty	Wild melon/Wild colocynth	Gojin jima/Jiímaà (H.), Tagiri (Yor.), Anyummuo (Ig.)	Cucurbitaceae		Climber	Toxic plant	Fruit	Unspecified	Oral	Fred-Jaiyesimi and Ajibesin (2012)
	21	Adenopus breviflorus Benth.							Cancer	Unripe fruit/Leaf	Poultice	Topical	Ashidi et al. (2010)
	21	Adenopus breviflorus Benth.							Intestinal worm	Fruit	Unspecified	Unspecified	Afolayan and Sowemimo (2023)
	21	Adenopus breviflorus Benth.							Monkey pox, Smallpox	Leaf	Decoction	Oral	Abubakar et al. (2022)
	21	Adenopus breviflorus Benth.							Measles	Fruit	Unspecified	Contact	Idu et al. (2010)
	21	Adenopus breviflorus Benth.							Cough	Unspecified	Unspecified	Unspecified	Lawal et al. (2020)
	21	Adenopus breviflorus Benth.							Vector-borne diseases	Whole plant	Concoction	Oral	Sonibare et al. (2015)
	21	Adenopus breviflorus Benth.							Benign prostatic hyperplasia	Fruit	Maceration	Oral	Ofeimun and Temitope (2019)
	21	Adenopus breviflorus Benth.							Cough	Unspecified	Unspecified	Unspecified	Lawal et al. (2020)
	21	Adenopus breviflorus Benth.							Small pox, Purgative	Fruit	Decoction/Contact	Oral/Positioning	Olajide and Agbelusi (2018)
	21	Adenopus breviflorus Benth.							Convulsion, Laxative	Fruit/Leaf	Infusion/Decoction	Bathing/Oral	Ajibesin et al. (2012)
	21	Adenopus breviflorus Benth.							Cancer	Seed	Decoction	Oral	Segun et al. (2018)
	21	Adenopus breviflorus Benth.							Smallpox, Chickenpox, Measles	Fruit/Root/Bark	Unspecified	Unspecified	Oladunmoye and Kehinde (2011)
	22	Adenostemma mauritianum DC.		Sticky daisy	Oshosho (Ig.)	Asteraceae		Herb	Measles	Leaf	Infusion	Unspecified	Enebeli-Ekwutoziam et al. (2021)
	22	Adenostemma mauritianum DC.							Measles	Leaf	Infusion	Oral	Ajibesin et al. (2012)
	22	Adenostemma mauritianum DC.							Measles, Chicken pox	Leaf	Infusion	Oral	Ajibesin et al. (2008)
	23	Adiantum aethiopicum L.		Common maidenhair fern	Ntutu umu (Ig.)	Pteridaceae	Adiantaceae	Fern	Wound, Bruises, Diuretic disorders, Expectorant	Whole plant	Decoction	Unspecified	Nwosu (2002)
	24	Adiantum capillus-veneris L.		Southern maidenhair fern	Ofu isi/Akite/Apa (Ig.)	Pteridaceae	Adiantaceae	Fern	Infertility, Viginal discharge, Dandruff, Hair lice	Leaf/Root/Rhizome	Infusion/Decoction/Powder	Unspecified	Nwosu (2002)
	25	Adiantum caudatum L.		Tailed maidenhair/Walking maidenhair	Ntutu nwanyi/Akpado (Ig.)	Pteridaceae	Adiantaceae	Fern	Jaundice, Scabies, Constipation, Abdominal pain	Whole plant	Decoction	Unspecified	Nwosu (2002)
	26	Adiantum incisum Forssk.		Maidenhair fern	Afufu/Akpado (Ig.)	Pteridaceae	Adiantaceae	Fern	Malaria, Bronchial diseases	Young fronds	Infusion	Unspecified	Nwosu (2002)
	27	Adiantum venustum D.Don		Himalayan maidenhair fern/Evergreen maidenhair	Aban/Nya (Ig.)	Pteridaceae	Adiantaceae	Fern	Diuretic, Diabetes, Circulatory disorders, Liver problem	Frond/Rhizome	Decoction/Infusion	Oral	Nwosu (2002)
	28	Adina microcephala (Delile) Hiern	Breonadia salicina (Vahl) Hepper & J.R.I.Wood	Matumi/African Teak	Kadanyar rafi (H.), Emido (Yor.)	Rubiaceae		Tree	Malaria, Pneumonia, Diarrhea, Vomiting, Stomachache, Yellow fever, wound	Bark	Decoction	Oral	Ayeni and Kayode (2019)
	28	Adina microcephala (Delile) Hiern							Animal diarrhoea	Stem-bark	Unspecified	Unspecified	Offiah et al. (2011)
	29	Aerva lanata (L.) Juss. ex Schult.	Ouret lanata (L.) Kuntze	Mountain knotgrass	Furfurata (H.), Ewe aje (Yor.), Okpunzu nonu	Amaranthaceae		Herb	Abortion, Vomiting, Death	Leaf	Unspecified	Ingestion	Fred-Jaiyesimi and Ajibesin (2012)
	30	Aframomum daniellii (Hook.f.) K.Schum.		African cardamom	Citta mai koko (H.), Atare oboro/Atare aja (Yor.), Ose-oji (Ig.)	Zingiberaceae		Herb	Neurodegenerative disorders	Seed	Unspecified	Unspecified	Sonibare and Ayoola (2015)
	31	Aframomum melegueta K. Schum.		Grain of paradise	Chitta (H.), Ataare (Yor.), Ose-oji (Ig.)	Zingiberaceae		Herb	Cough	Seed, Fruit	Pulverizing	Oral	Odebunmi et al. (2022)
	31	Aframomum melegueta K. Schum.							Flu	Seed	Decoction	Oral	Odebunmi et al. (2022)
	31	Aframomum melegueta K. Schum.							Cancer (Breast)	Seed	Decoction	Oral	Abubakar et al. (2020b)
	31	Aframomum melegueta K. Schum.							Fracture	Seed	Poultice	Topical	Olatokunbo et al. (2022)
	31	Aframomum melegueta K. Schum.							Diabetes	Fruit	Tincture	Oral	Abo et al. (2008)
	31	Aframomum melegueta K. Schum.							Cough	Unspecified	Unspecified	Unspecified	Lawal et al. (2020)
	31	Aframomum melegueta K. Schum.							Stomachache	Seed	Decoction	Oral	Kadiri et al. (2015)
	31	Aframomum melegueta K. Schum.							Guinea worm infestation	Seed	Unspecified	Unspecified	Adekunle et al. (2007)
	31	Aframomum melegueta K. Schum.							Male contraceptive	Seed	Unspecified	Ring/Incision	Adebisi and Bello (2011)
	31	Aframomum melegueta K. Schum.							Analgesic	Seed	Unspecified	Unspecified	Hassan et al. (2023)
	31	Aframomum melegueta K. Schum.							Respiratory tract infection	Seed	Grinding	Oral/inhalation	Olanipekun (2023)
	31	Aframomum melegueta K. Schum.							Diabete	Leaf	Concoction	Oral	Gbolade (2009)
	31	Aframomum melegueta K. Schum.							Smallpox, chickenpox, measles	Leaf/Stem-bark/Seed	Decoction/Maceration/Aromatherapy/Mastication	Unspecified	Enebeli-Ekwutoziam et al. (2021)
	31	Aframomum melegueta K. Schum.							Cancer	Fruiting shoot	Poultice	Topical	Ashidi et al. (2010)
	31	Aframomum melegueta K. Schum.							Ringworm	Underground stem	Powder (mix with black soap)	Bathing	Aworinde and Erinoso (2015)
	31	Aframomum melegueta K. Schum.							Wound	Seed	Powder	Topical	Ashidi et al. (2021)
	31	Aframomum melegueta K. Schum.							Hepatitis, Monkey pox, COVID-19, Poliomyelitis, Yellow fever	Whole plant/Leaf	Decoction/Maceration	Oral/Topical	Abubakar et al. (2022)
	31	Aframomum melegueta K. Schum.							Malaria	Stem-bark	Unspecified	Unspecified	Idowu et al. (2010)
	31	Aframomum melegueta K. Schum.							Cancer, Haemorrhoid, Pile, Measles, Chickenpox	Seed/Leaf	Grinding/Decoction	Wash/Oral	Erinoso and Aworinde (2012)
	31	Aframomum melegueta K. Schum.							Measles	Leaf	Unspecified	Oral	Idu et al. (2010)
	31	Aframomum melegueta K. Schum.							Neurodegenerative disorders	Seed	Unspecified	Unspecified	Sonibare and Ayoola (2015)
	31	Aframomum melegueta K. Schum.							Measles	Seed	Unspecified	Unspecified	Sonibare et al. (2009)
	31	Aframomum melegueta K. Schum.							Vector-borne diseases	Fruit/Seed	Powder	Oral	Sonibare et al. (2015)
	31	Aframomum melegueta K. Schum.							Problematic pregnancy	Fruit	Incineration	Oral	Sonibare and Abegunde (2012)
	31	Aframomum melegueta K. Schum.							Asthma	Rhizome	Maceration	Oral	Sonibare and Gbile (2008)
	31	Aframomum melegueta K. Schum.							Tuberculosis	Fruit	Tincture	Unspecified	Ogbole and Ajaiyeoba (2010)
	31	Aframomum melegueta K. Schum.							Benign prostatic hyperplasia	Fruit	Incineration	Oral	Ofeimun and Temitope (2019)
	31	Aframomum melegueta K. Schum.							Female sexual dysfunction, Female Infertility	Leaf	Unspecified	Unspecified	Nurudeen et al. (2022)
	31	Aframomum melegueta K. Schum.							Diarrhea, Skin diseases, Malaria, Dietary aid	Leaf	Decoction	Unspecified	Olajide and Agbelusi (2018)
	31	Aframomum melegueta K. Schum.							Miscarriage	Fruit	Unspecified	Unspecified	Aworinde et al. (2018)
	31	Aframomum melegueta K. Schum.							Cancer (Cervical/Prostrate/Breast)	Seed	Powder/Tincture	Oral	Ambali et al. (2021)
	31	Aframomum melegueta K. Schum.							Cough, Liver problem, Worm infestation	Seed/Root	Mastication	Oral	Ajibesin et al. (2012)
	31	Aframomum melegueta K. Schum.							Tuberculosis, Respiratory disorders	Fruit	Unspecified	Unspecified	Mann et al. (2007)
	31	Aframomum melegueta K. Schum.							Malaria	Leaf/Seed	Tincture	Unspecified	Oyeyemi et al. (2019)
	31	Aframomum melegueta K. Schum.							Cancer	Seed	Powder	Oral	Segun et al. (2018)
	31	Aframomum melegueta K. Schum.							Cough, Chest pain	Fruit	Mastication	Oral	Ajibesin et al. (2008)
	31	Aframomum melegueta K. Schum.							Measles, Chickenpox, Poliomyelitis	Leaf/Whole plant	Unspecified	Unspecified	Oladunmoye and Kehinde (2011)
	31	Aframomum melegueta K. Schum.							Cold	Rhizome	Decoction	Oral	Kankara et al. (2015)
	31	Aframomum melegueta K. Schum.							Malaria	Stem-bark	Decoction	Unspecified	Iyamah and Idu (2015)
	32	Afrofittonia silvestris Lindau		Hunter's weed	Mmeme (Ibi.)	Acanthaceae		Herb	Digestive, Weaning agent, Laxative	Leaf	Soup	Oral	Ajibesin et al. (2008)
	33	Afzelia africana Sm. ex Pers.		African mahogany	Kawo (H.), Apa (Yor.), Aparata (Ig.)	Fabaceae	Caesalpinaceae	Tree	Guinea worm infestation	Leaf/Bark	Unspecified	Unspecified	Adekunle et al. (2007)
	33	Afzelia africana Sm. ex Pers.							Mental illness	Stem-bark	Powder/Infusion	Oral/Bathing	Ibrahim et al. (2007)
	33	Afzelia africana Sm. ex Pers.							Cancer	Stem-bark	Unspecified	Unspecified	Ngulde et al. (2015)
	33	Afzelia africana Sm. ex Pers.							Cancer	Fruit/Seed	Unspecified	Unspecified	Afolayan et al. (2020)
	33	Afzelia africana Sm. ex Pers.							Medicine, Timber, Fuelwood	Unspecified	Unspecified	Unspecified	Kayode (2005)
	33	Afzelia africana Sm. ex Pers.							Cancer	Bark	Decoction	Oral	Segun et al. (2018)
	34	Agelaea obliqua var. usambarensis Gilg	Agelaea pentagyna (Lam.) Baill.	Horse tamarind	Esura/Egu/Irohin (Yor.), Ehu/Alanhita nta (Ig.)	Connaraceae		Shrub	Convulsion	Root	Unspecified	Oral	Idu et al. (2010)
	35	Agelanthus brunneus (Engl.) Tiegh.		African mistletoes/Devil's fuge	Kauchi (H.), Afomo igba (Yor.), Apari/Elozie (Ig.)	Loranthaceae		Shrub	Toxic plant	Leaf	Unspecified	Oral	Fred-Jaiyesimi and Ajibesin (2012)
	36	Ageratum conyzoides L.		Goat weed	Ahenhen (H.), Imi-esu (Yor.), Ula ujula (Ig.)	Asteraceae		Herb	Cough, Hypertension	Unspecified	Unspecified	Unspecified	Lawal et al. (2022)
	36	Ageratum conyzoides L.							Cough	Unspecified	Unspecified	Unspecified	Lawal et al. (2020)
	36	Ageratum conyzoides L.							Analgesic	Leaf	Unspecified	Unspecified	Hassan et al. (2023)
	36	Ageratum conyzoides L.							Cramps, Wounds, Skin rashes	Leaf	Squeezing	Dermal/Oral	Olanipekun (2023)
	36	Ageratum conyzoides L.							Diabetes	Leaf	Juice	Oral	Gbolade (2009)
	36	Ageratum conyzoides L.							Body cream	Whole plant	Dried powder mixed with oil	Dermal	Fred-Jaiyesimi et al. (2015)
	36	Ageratum conyzoides L.							Wounds, Skin diseases	Leaf	Infusion/Juice extraction	Unspecified	Enebeli-Ekwutoziam et al. (2021)
	36	Ageratum conyzoides L.							Toxic plant	Leaf	Unspecified	Oral	Fred-Jaiyesimi and Ajibesin (2012)
	36	Ageratum conyzoides L.							High blood pressure, Diabetes	Leaf/Stem	Decoction	Oral	Atawodi et al. (2014)
	36	Ageratum conyzoides L.							Intestinal worm	Leaf	Unspecified	Unspecified	Afolayan and Sowemimo (2023)
	36	Ageratum conyzoides L.							Wound	Whole plant	Decoction	Topical	Ashidi et al. (2021)
	36	Ageratum conyzoides L.							Hepatitis, Lassa fever, Poliomyelitis	Stem-bark	Powder	Oral	Abubakar et al. (2022)
	36	Ageratum conyzoides L.							Skin infection	Unspecified	Infusion	Topical	Erinoso and Aworinde (2012)
	36	Ageratum conyzoides L.							Cancer	Leaf	Unspecified	Unspecified	Afolayan et al. (2020)
	36	Ageratum conyzoides L.							Malaria	Whole plant	Unspecified	Unspecified	Olorunnisola et al. (2013)
	36	Ageratum conyzoides L.							Benign prostatic hyperplasia	Leaf	Decoction	Oral	Ofeimun and Temitope (2019)
	36	Ageratum conyzoides L.							Dysentery, Malaria, Stimulant	Fruit/Seed	Decoction	Unspecified	Olajide and Agbelusi (2018)
	36	Ageratum conyzoides L.							Cancer (Cervical/Prostrate/Breast)	Whole plant	Decoction/Paste	Oral/Rubbing	Ambali et al. (2021)
	36	Ageratum conyzoides L.							Skin diseases	Leaf	Poultice/Juice	Topical	Ajibesin et al. (2012)
	36	Ageratum conyzoides L.							Malaria	Leaf	Decoction	Unspecified	Oyeyemi et al. (2019)
	36	Ageratum conyzoides L.							Skin diseases, Infectious diseases, Colic, Wound dressing	Unspecified	Unspecified	Unspecified	Soladoye et al. (2005)
	36	Ageratum conyzoides L.							Cancer	Whole plant	Decoction	Oral	Segun et al. (2018)
	36	Ageratum conyzoides L.							Poliomyelitis, Measles, Yellow fever	Leaf/Whole plant	Unspecified	Unspecified	Oladunmoye and Kehinde (2011)
	36	Ageratum conyzoides L.							Constipation, Ulcer, Malaria, Catarrh	Leaf	Squeezing	Oral	Odewo et al. (2022)
	36	Ageratum conyzoides L.							Malaria	Leaf	Juice exttraction	Unspecified	Iyamah and Idu (2015)
	37	Alafia barteri Oliv.		Guinea-fowl's crest	Agbari etu (Yor.), Ota nza (Ig.)	Apocynaceae		Climber	Breast pain	Leaf	Decoction	Oral	Kadiri et al. (2015)
	37	Alafia barteri Oliv.							Meningitis, Lassa fever	Leaf	Decoction	Oral	Abubakar et al. (2022)
	38	Albizia adianthifolia (Schumach.) W.Wight		Flat-crown Albizia	Tsintsiyar/Kurmii (H.), Ayinrete, Igbagbo (Yor.),	Fabaceae	Leguminosae	Tree	Cramps	Leaf/Bark	Decoction	Oral	Olanipekun (2023)
	38	Albizia adianthifolia (Schumach.) W.Wight							Neurodegenerative disorders	Leaf	Unspecified	Unspecified	Sonibare and Ayoola (2015)
	39	Albizia chevalieri Harms		Silk plant	Katsari (H.)	Fabaceae	Leguminosae	Tree	Cancer	Bark/Root	Maceration/Decoction	Oral	Malami et al. (2020)
	39	Albizia chevalieri Harms							Stomachache	Bark	Maceration	Oral	Kankara et al. (2015)
	40	Albizia ferruginea (Guill. & Perr.) Benth.		West African albizia	Tsintsiyar Kurmii (H.), Ayinre ogo (Yor.), Ngu (Ig.)	Fabaceae		Tree	Jaundice, Pimples, Sores, Fever, Dysentery, Constipation, Bronchial infections, Cough	Root, Stem-bark, Leaf	Decoction	Topical/Oral	Lawal et al. (2022)
	40	Albizia ferruginea (Guill. & Perr.) Benth.							Dysentery, Fevers, Sores	Unspecified	Unspecified	Unspecified	Soladoye et al. (2005)
	40	Albizia ferruginea (Guill. & Perr.) Benth.							Unspecified	Unspecified	Unspecified	Unspecified	Odewo et al. (2022)
	41	Albizia glaberrima (Schumach. & Thonn.) Benth.		White nongo/Lowveld albizia	Ayinre (Yor.)	Fabaceae	Mimosaceae	Tree	Guinea worm infestation	Bark	Unspecified	Unspecified	Adekunle et al. (2007)
	42	Albizia lebbeck (L.) Benth.		Broome raintree	Igbagbo (Yor.), Nyie avu (Ig.)	Fabaceae		Tree	Cough, Arthritis, Aphrodisiac	Unspecified	Unspecified	Unspecified	Lawal et al. (2022)
	42	Albizia lebbeck (L.) Benth.							Cancer	Leaf/Bark	Unspecified	Unspecified	Abubakar et al. (2020a)
	42	Albizia lebbeck (L.) Benth.							Cancer	Leaf	Unspecified	Unspecified	Afolayan et al. (2020)
	42	Albizia lebbeck (L.) Benth.							Asthma, Cough, Cold	Unspecified	Unspecified	Unspecified	Soladoye et al. (2005)
	42	Albizia lebbeck (L.) Benth.							Unspecified	Unspecified	Unspecified	Unspecified	Odewo et al. (2022)
	43	Albizia zygia (DC.) J.F.Macbr.		Albizia	Kurmii (H.), Ayinrete/Ayinre-weere (Yor.), Nyie avu (Ig.)	Fabaceae		Tree	Arthritis, Toothache, Cough, Bronchial diseases, Fever, Wound	Unspecified	Unspecified	Unspecified	Lawal et al. (2022)
	43	Albizia zygia (DC.) J.F.Macbr.							Wound	Bark	Pulverizing	Topical	Rafiu and Sonibare (2017)
	43	Albizia zygia (DC.) J.F.Macbr.							Wound	Leaf	Incineration	Oral/Topical	Ashidi et al. (2021)
	43	Albizia zygia (DC.) J.F.Macbr.							Malaria, Rheumatism	Leaf	Decoction	Oral	Ajibesin et al. (2012)
	43	Albizia zygia (DC.) J.F.Macbr.							Unspecified	Unspecified	Unspecified	Unspecified	Odewo et al. (2022)
	44	Alchornea cordifolia (Schumach. & Thonn.) Müll.Arg.		Christmasbush	Bambami (H.), Pepe/ewe eepa (Yor.), Ubebe (Ig.)	Euphorbiaceae		Shrub	Guinea worm infection	Roots, Leaf	Unspecified	Unspecified	Adekunle et al. (2007),
	44	Alchornea cordifolia (Schumach. & Thonn.) Müll.Arg.							Fracture	Leaf	Paste	Topical	Olatokunbo et al. (2022)
	44	Alchornea cordifolia (Schumach. & Thonn.) Müll.Arg.							Malaria, Ulcers, De-worming	Unspecified	Unspecified	Unspecified	Lawal et al. (2022)
	44	Alchornea cordifolia (Schumach. & Thonn.) Müll.Arg.							Diabetes	Leaf	Infusion	Oral	Gbolade (2009)
	44	Alchornea cordifolia (Schumach. & Thonn.) Müll.Arg.							Wound, Ringworm	Leaf/Root/Epidermis/Stem-bark	Decoction/Juice/Mastication/Maceration	Unspecified	Enebeli-Ekwutoziam et al. (2021)
	44	Alchornea cordifolia (Schumach. & Thonn.) Müll.Arg.							Wound, Toothache, Hemorrhoid, Ringworm, Rheumatism, Gonorrhea	Leaf/Root	Juice extraction/Decoction/Poultice	Topical/Gargle/Oral	Ajibesin et al. (2012)
	44	Alchornea cordifolia (Schumach. & Thonn.) Müll.Arg.							Tuberculosis, Respiratory disorders	Aerial part	Unspecified	Unspecified	Mann et al. (2007)
	44	Alchornea cordifolia (Schumach. & Thonn.) Müll.Arg.							Gastrointestinal conditions, Inflammatory conditions, Rheumatic pain, Infectious diseases	Unspecified	Unspecified	Unspecified	Soladoye et al. (2005)
	44	Alchornea cordifolia (Schumach. & Thonn.) Müll.Arg.							Skin disease	Leaf	Pulverization	Topical	Ajibesin et al. (2008)
	44	Alchornea cordifolia (Schumach. & Thonn.) Müll.Arg.							Unspecified	Unspecified	Unspecified	Unspecified	Odewo et al. (2022)
	45	Alchornea laxiflora (Benth.) Pax & K.Hoffm.		Three-veined bead string	Fura amarya (H.), Ijan/Apina (Yor.), Ububo (Ig.)	Euphorbiaceae		Shrub	Malaria, Sight, Oral hygiene	Unspecified	Unspecified	Unspecified	Lawal et al. (2022)
	45	Alchornea laxiflora (Benth.) Pax & K.Hoffm.							Pile, Eczema, Respiratory tract infection	Leaf	Grinding	Derma/Oral	Olanipekun (2023)
	45	Alchornea laxiflora (Benth.) Pax & K.Hoffm.							Wound	Leaf	Incineration (Powder)	Oral/Topical	Ashidi et al. (2021)
	45	Alchornea laxiflora (Benth.) Pax & K.Hoffm.							Malaria, Inflammatory diseases	Leaf	Decoction	Unspecified	Borokini and Omotayo (2012)
	45	Alchornea laxiflora (Benth.) Pax & K.Hoffm.							Vector-borne diseases	Bark	Decoction	Oral	Sonibare et al. (2015)
	45	Alchornea laxiflora (Benth.) Pax & K.Hoffm.							Malaria	Leaf	Infusion	Unspecified	Oyeyemi et al. (2019)
	45	Alchornea laxiflora (Benth.) Pax & K.Hoffm.							Skin disease	Leaf	Pulverization	Topical	Ajibesin et al. (2008)
	45	Alchornea laxiflora (Benth.) Pax & K.Hoffm.							Poliomyelitis, Measles, Chickenpox	Leaf	Unspecified	Unspecified	Oladunmoye and Kehinde (2011)
	45	Alchornea laxiflora (Benth.) Pax & K.Hoffm.							Malaria	Leaf	Decoction	Oral	Odewo et al. (2022)
	46	Alectra sessiliflora (Vahl) Kuntze		Yellow witchweed	Osa/Misinmisin gogoro (Yor.)	Orobanchaceae	Scrophulariaceae	Herb (Hemiparasitic)	Tuberculosis	Leaf	Infusion	Unspecified	Ogbole and Ajaiyeoba (2010)
	47	Aleuritopteris albomarginata (C.B.Clarke) Ching	Hemionitis albomarginata (C.B.Clarke) Christenh.	Glade fern	Doka (H.), Ogbogbo (Yor.)	Pteridaceae	Sinopteridaceae	Fern	Peptic ulcer, Infertility, Dysentery	Frond/Rhizome/Whole plant	Decoction/Powder/Infusion	Oral	Nwosu (2002)
	48	Allamanda cathartica L.		Golden-trumpet vine/ Yellow allamanda	Ododo alamanda (Yor.)	Apocynaceae		Shrub	Malaria	Leaf/Root	Unspecified	Unspecified	Dike et al. (2012)
	48	Allamanda cathartica L.							Malaria	Leaf/Root	Decoction	Unspecified	Iyamah and Idu (2015)
	49	Allanblackia floribunda Oliv.		Tallow tree	Orogbo-eerin (Yor.), Egba (Ig.)	Clusiaceae	Guttiferae	Tree	Chickenpox, Measles	Leaf	Unspecified	Unspecified	Oladunmoye and Kehinde (2011)
	49	Allanblackia floribunda Oliv.							Malaria	Leaf	Decoction	Unspecified	Iyamah and Idu (2015)
	50	Allium ascalonicum L.		Spring Onion/Shallot	Albasa maigo (H.), Alubosa elewe (Yor.), Kaanda (ig.)	Amaryllidaceae	Liliaceae	Herb	Cough	Bulb/Leaf	Grating/Infusion/Decoction	Oral	Odebunmi et al. (2022),
	50	Allium ascalonicum L.							Flu	Bulb	Juice extraction	Oral	Odebunmi et al. (2022)
	50	Allium ascalonicum L.							Cancer (Prostate, Breast)	Bulb	Concoction	Oral	Abubakar et al. (2020b)
	50	Allium ascalonicum L.							Postpartum hemorrhage	Leaf	Decoction	Oral	Kadiri et al. (2015)
	50	Allium ascalonicum L.							Guinea worm infestation	Bulb/Leaf	Unspecified	Unspecified	Adekunle et al. (2007)
	50	Allium ascalonicum L.							Body cream	Leaf/Bulb	Juice extraction	Topical	Fred-Jaiyesimi et al. (2015)
	50	Allium ascalonicum L.							Cancer	Whole plant	Decoction/Infusion	Oral	Ashidi et al. (2010)
	50	Allium ascalonicum L.							Intestinal worm	Leaf	Unspecified	Unspecified	Afolayan and Sowemimo (2023)
	50	Allium ascalonicum L.							Children infections	Leaf	Infusion	Oral	Aworinde and Erinoso (2015)
	50	Allium ascalonicum L.							Stomachic, Antiemetics	Root/Leaf	Unspecified	Oral	Idu et al. (2010)
	50	Allium ascalonicum L.							Vector-borne diseases	Leaf	Concoction	Oral	Sonibare et al. (2015)
	50	Allium ascalonicum L.							Asthma	Leaf	Decoction	Oral	Sonibare and Gbile (2008)
	50	Allium ascalonicum L.							Gonorrhoea, Low sperm count	Whole plant	Soup	Oral	Sonibare and Abegunde (2012)
	50	Allium ascalonicum L.							Malaria, Cough	Leaf	Decoction	Unspecified	Olajide and Agbelusi (2018)
	50	Allium ascalonicum L.							Eye infection	Leaf	Juice extraction	Eye drops	Ajibesin et al. (2012)
	50	Allium ascalonicum L.							Cancer	Leaf	Decoction	Oral	Segun et al. (2018)
	50	Allium ascalonicum L.							Chickenpox	Leaf	Unspecified	Unspecified	Oladunmoye and Kehinde (2011)
	50	Allium ascalonicum L.							Cough	Unspecified	Unspecified	Unspecified	Lawal et al. (2020)
	51	Allium cepa L.		Garden Onion	Albasa (H.), Alubosa (Yor.), Yabasi (Ig.)	Amaryllidaceae		Herb	Cough	Bulb	Pulverizing	Oral	Odebunmi et al. (2015)
	51	Allium cepa L.							Cancer	Leaf/Bulb	Decoction	Oral	Malami et al. (2020)
	51	Allium cepa L.							Respiratory tract infection	Leaf	Cutting	Inhaation	Olanipekun (2023)
	51	Allium cepa L.							Diabetes	Leaf	Powder	Oral	Gbolade (2009)
	51	Allium cepa L.							Wound	Bulb	Squashing	Mopping	Ashidi et al. (2021)
	51	Allium cepa L.							Pesticide	Bulb	Unspecified	Spraying	Ali et al. (2022)
	51	Allium cepa L.							Poliomyelitis, Meningitis, COVID-19	Bulb	Poultice	Inhalation	Abubakar et al. (2022)
	51	Allium cepa L.							Malaria	Leaf/Stem	Unspecified	Unspecified	Idowu et al. (2010)
	51	Allium cepa L.							Malaria	Bulb	Unspecified	Unspecified	Olorunnisola et al. (2013)
	51	Allium cepa L.							Neurodegenerative disorders	Leaf	Unspecified	Unspecified	Sonibare and Ayoola (2015)
	51	Allium cepa L.							Gonorrhoea, Hypertension	Fruit	Maceration	Oral	Sonibare and Abegunde (2012)
	51	Allium cepa L.							Tuberculosis	Bulb	Decoction	Unspecified	Ogbole and Ajaiyeoba (2010)
	51	Allium cepa L.							Hypertension, Measles, Cough	Bulb	Unspecified	Unspecified	Yaradua and El-Ghani (2014)
	51	Allium cepa L.							Diabetes, Hemorrhoid, Infertility, Ear infection, Scorpion sting, Hypertension	Bulb	Infusion/Juice extraction/Poultice	Oral/Topical	Ajibesin et al. (2012)
	51	Allium cepa L.							Malaria	Bulb	Infusion	Unspecified	Oyeyemi et al. (2019)
	51	Allium cepa L.							Cancer	Leaf	Decoction	Oral	Segun et al. (2018)
	51	Allium cepa L.							Convulsion, Stomach upset, Rheumatism, Vermifuge	Bulb	Pulverization	Topical/Oral	Ajibesin et al. (2008)
	51	Allium cepa L.							Malaria	Leaf/Stem-bark	Decoction	Unspecified	Iyamah and Idu (2015)
	52	Allium fistulosum L.		Spring onion/Welsh onion	Albasa (H.), Alubosa elewe (Yor.), Mmiri Yabasi	Amaryllidaceae		Herb	Malaria	Leaf/Whole plant	Decoction	Unspecified	Oyeyemi et al. (2019)
	53	Allium sativum L.		Garlic	Tafarnuwa/Harshen Nasara (H.), Ayu (Yor.), Ayuu (Ig.)	Amaryllidaceae		Herb	COVID-19	Bulb	Frying/Mastication	Nasal	Odebunmi et al. (2022),
	53	Allium sativum L.							Flu	Bulb	Frying	Nasal/Oral	Odebunmi et al. (2022),
	53	Allium sativum L.							Cough	Bulb	Frying	Nasal	Odebunmi et al. (2022)
	53	Allium sativum L.							Cough	Unspecified	Unspecified	Unspecified	Lawal et al. (2020)
	53	Allium sativum L.							Hypertension, Eye pain	Bulb	Mastication	Oral	Ampitan (2013)
	53	Allium sativum L.							Boil	Bulb	Poultice	Topical	Ampitan (2013)
	53	Allium sativum L.							Guinea worm infestation	Leaf/Bulb	Unspecified	Unspecified	Adekunle et al. (2007)
	53	Allium sativum L.							Rheumatoid arthritis	Bulb	Unspecified	Unspecified	Ojetunde et al. (2021)
	53	Allium sativum L.							Respiratory tract infection	Leaf	Pounding	Eating/inhaling	Olanipekun (2023)
	53	Allium sativum L.							Diabetes	Bulb/Leaf	Decoction	Oral	Gbolade (2009)
	53	Allium sativum L.							Body cream	Bulb	Juice extraction	Topical	Fred-Jaiyesimi et al. (2015)
	53	Allium sativum L.							Pediatric ailments	Bulb	Unspecified	Unspecified	Abubakar et al. (2017)
	53	Allium sativum L.							Intestinal worm	Bulb	Unspecified	Unspecified	Afolayan and Sowemimo (2023)
	53	Allium sativum L.							Wound	Bulb	Pulverization	Topical	Ashidi et al. (2021)
	53	Allium sativum L.							Pesticide	Rhizome	Unspecified	Spraying	Ali et al. (2022)
	53	Allium sativum L.							Poliomyelitis, COVID-19, Monkey pox, Meningitis, Hepatitis	Whole plant/Bulb	Concoction/Decoction	Oral	Abubakar et al. (2022)
	53	Allium sativum L.							Asthma, Rheumatism, Haemorrhoid, Pile	Bulb	Paste/Decoction	Oral/Topical	Erinoso and Aworinde (2012)
	53	Allium sativum L.							Cancer	Bulb	Unspecified	Unspecified	Afolayan et al. (2020)
	53	Allium sativum L.							Malaria	Bulb	Unspecified	Unspecified	Ishola et al. (2014)
	53	Allium sativum L.							Stroke, Eye pain	Root	Mastication	Oral	Idu et al. (2010)
	53	Allium sativum L.							Malaria	Bulb	Unspecified	Unspecified	Olorunnisola et al. (2013)
	53	Allium sativum L.							Asthma	Bulb	Maceration	Oral	Sonibare and Gbile (2008)
	53	Allium sativum L.							Malaria	Bulb	Maceration	Oral	Odoh et al. (2018)
	53	Allium sativum L.							Gonorrhoea, Hypertension	Bulb	Infusion	Oral	Sonibare and Abegunde (2012)
	53	Allium sativum L.							Catarrh,Cold, Cough, Antibiotic	Bulb	Unspecified	Unspecified	Yaradua and El-Ghani (2014)
	53	Allium sativum L.							Diabetes	Bulb	Raw mastication	Oral	Shinkafi et al. (2015)
	53	Allium sativum L.							Malaria, Cough, Preservative	Bulb	Decoction, Soup ingredient	Unspecified	Olajide and Agbelusi (2018)
	53	Allium sativum L.							Hypertension, diabetes, Asthma, cough, Hemorrhoid, Burns, Skin disease	Clove	Mastication/Maceration	Oral/Topical	Ajibesin et al. (2012)
	53	Allium sativum L.							Malaria	Bulb	Decoction	Unspecified	Oyeyemi et al. (2019)
	53	Allium sativum L.							Diabetes, Hypertension, Stomachache, General debility	Clove	Mastication/Soup	Oral	Ajibesin et al. (2008)
	53	Allium sativum L.							Poliomyelitis	Bulb	Unspecified	Unspecified	Oladunmoye and Kehinde (2011)
	53	Allium sativum L.							Cold	Bulb	Powder	Oral	Kankara et al. (2015)
	53	Allium sativum L.							Malaria	Clove	Infusion/Tincture	Unspecified	Iyamah and Idu (2015)
	54	Allium schoenoprasum L.		Chives/Flowering onion	Ayo ohia (Ik.)	Amaryllidaceae	Liliaceae	Herb	Gonorrhea, Infertility	Leaf	Infusion	Oral	Ajibesin et al. (2012)
	55	Allophylus africanus P.Beauv.		African false currant/African allophylus	Karki (H.), Eekan-ehoro/akaraesu (Yor.), Akaito (Ig.)	Sapindaceae		Shrub/Tree	Fever, Male infertility, Diarrhea, Pile, Venereal diseases	Unspecified	Decoction	Oral	Adedeji et al. (2018)
	55	Allophylus africanus P.Beauv.							Skin rashes	Leaf	Unspecified	Unspecified	Aworinde et al. (2018)
	55	Allophylus africanus P.Beauv.							Unspecified	Unspecified	Unspecified	Unspecified	Odewo et al. (2022)
	56	Aloe arborescens Mill.		Krantz aloe/Candelabra aloe	Dinya (H.), Oriri (Yor.), Ucha koro (Ig.)	Asphodelaceae		Herb	Acne, Burns	Leaf	Squeezing	Dermal	Olanipekun (2023)
	57	Aloe barteri Baker	Aloe schweinfurthii Baker	West African giant Aloe	Alobera (H.), Eti erin/Ida-egun (Yor.)	Asphodelaceae	Aloaceae	Herb	Guinea worm infestation	Leaf	Unspecified	Unspecified	Adekunle et al. (2007)
	57	Aloe barteri Baker							Burns	Leaf	Infusion	Dermal	Olanipekun (2023)
	57	Aloe barteri Baker							Yellow fever, Lassa fever	Leaf	Powder	Oral	Abubakar et al. (2022)
	58	Aloe buettneri A.Berger		West African aloe	Zabuwa (H.)	Asphodelaceae		Herb	Animal diarrhoea	Leaf	Unspecified	Unspecified	Offiah et al. (2011)
	58	Aloe buettneri A.Berger							Cancer	Corm	Unspecified	Unspecified	Ngulde et al. (2015)
	59	Aloe vera (L.) Burm.f.		Barbados Aloe	Alobera (H.), Ahon-erin/Eti-erin (Yor.)	Asphodelaceae		Herb	Acne, Burns, Acne, Pimples, Eczema, Scabies	Leaf	Infusion	Dermal	Olanipekun (2023)
	59	Aloe vera (L.) Burm.f.							Diabetes	Leaf	Juice	Oral	Gbolade (2009)
	59	Aloe vera (L.) Burm.f.							Body cream	Bulb	Juice extraction	Topical	Fred-Jaiyesimi et al. (2015)
	59	Aloe vera (L.) Burm.f.							Wound, Skin infections	Leaf	Decoction	Unspecified	Enebeli-Ekwutoziam et al. (2021)
	59	Aloe vera (L.) Burm.f.							Wound	Leaf/Bulb	Paste	Topical	Ashidi et al. (2021)
	59	Aloe vera (L.) Burm.f.							Pesticide	Latex	Unspecified	Topical	Ali et al. (2022)
	59	Aloe vera (L.) Burm.f.							Meningitis, Hepatitis, Lassa fever	Whole plant/Jell	Decoction/Powder	Oral/Topical	Abubakar et al. (2022)
	59	Aloe vera (L.) Burm.f.							Cancer	Leaf	Juice	Unspecified	Afolayan et al. (2020)
	59	Aloe vera (L.) Burm.f.							Malaria	Leaf	Maceration	Oral	Odoh et al. (2018)
	59	Aloe vera (L.) Burm.f.							Skin disease, Burns, Hemorrhoid, Diabetes, Menstrual disorder	Leaf	Gel extraction	Topical/Oral	Ajibesin et al. (2012)
	59	Aloe vera (L.) Burm.f.							Malaria	Leaf/Gel	Decoction	Unspecified	Oyeyemi et al. (2019)
	59	Aloe vera (L.) Burm.f.							Cancer	Leaf	Unspecified	Unspecified	Segun et al. (2018)
	59	Aloe vera (L.) Burm.f.							Malaria	Leaf	Decoction	Unspecified	Iyamah and Idu (2015)
	60	Alstonia boonei De Wild.		Stoolwood	Ahun/Dokita igbo (Yor.), Eghu (Ig.)	Apocynaceae		Tree	COVID-19	Leaf	Decoction	Oral	Odebunmi et al. (2022)
	60	Alstonia boonei De Wild.							Wound	Stem-bark	Concoction	Oral/Wash	Rafiu and Sonibare (2017)
	60	Alstonia boonei De Wild.							Breast pain	Stem-bark	Decoction	Oral	Kadiri et al. (2015)
	60	Alstonia boonei De Wild.							Diabetes,	Stem-bark	Tincture	Oral	Abo et al. (2008)
	60	Alstonia boonei De Wild.							Cough	Unspecified	Unspecified	Unspecified	Lawal et al. (2020)
	60	Alstonia boonei De Wild.							Guinea worm infestation	Bark	Unspecified	Unspecified	Adekunle et al. (2007)
	60	Alstonia boonei De Wild.							Malaria	Stem-bark/Root	Unspecified	Unspecified	Evbuomwan et al. (2023)
	60	Alstonia boonei De Wild.							Malaria, Respiratory tract infection; Dysentery	Leaf/bark	Decoction	Oral	Olanipekun (2023)
	60	Alstonia boonei De Wild.							Diabetes	Leaf/Bark	Decoction/Powder	Oral	Gbolade (2009)
	60	Alstonia boonei De Wild.							Lassa fever, Yellow fever, Monkey pox, Smallpox	Stem-bark	Concoction	Oral	Abubakar et al. (2022)
	60	Alstonia boonei De Wild.							Malaria	Stem-bark/Leaf	Unspecified	Unspecified	Idowu et al. (2010)
	60	Alstonia boonei De Wild.							Tuberculosis	Unspecified	Decoction	Oral	Erinoso and Aworinde (2012)
	60	Alstonia boonei De Wild.							Malaria	Leaf/Stem-bark/Root	Unspecified	Unspecified	Ishola et al. (2014)
	60	Alstonia boonei De Wild.							Malaria, Body pain	Bark	Unspecified	Oral	Idu et al. (2010)
	60	Alstonia boonei De Wild.							Malaria	Leaf/Twig	Unspecified	Unspecified	Olorunnisola et al. (2013)
	60	Alstonia boonei De Wild.							Vector-borne diseases	Bark	Concoction	Oral	Sonibare et al. (2015)
	60	Alstonia boonei De Wild.							Tuberculosis	Bark	Maceration	Unspecified	Ogbole and Ajaiyeoba (2010)
	60	Alstonia boonei De Wild.							Malaria	Leaf/Stem-bark	Decoction	Oral	Odoh et al. (2018)
	60	Alstonia boonei De Wild.							Medicine, Timber, Fuelwood	Unspecified	Unspecified	Unspecified	Kayode (2005)
	60	Alstonia boonei De Wild.							Galactogogue	Stem latex	Unspecified	Unspecified	Aworinde et al. (2018)
	60	Alstonia boonei De Wild.							Malaria, Asthma, Cough, Rheumatism	Bark/Leaf	Decoction/Poultice	Oral/Topical	Ajibesin et al. (2012)
	60	Alstonia boonei De Wild.							Malaria	Root/Leaf	Decoction	Oral	Ajibesin et al. (2008)
	60	Alstonia boonei De Wild.							Malaria, Fevers	Unspecified	Unspecified	Unspecified	Soladoye et al. (2005)
	60	Alstonia boonei De Wild.							Jaundice	Leaf	Unspecified	Unspecified	Oladunmoye and Kehinde (2011)
	60	Alstonia boonei De Wild.							Malaria	Stem-bark	Decoction	Unspecified	Iyamah and Idu (2015)
	61	Alstonia congensis Engl.		Alstonia, Pattern wood	Gwarndardaji (H.), Awogbo ahun (Yor.), Egbu-ora (Ig.)	Apocynaceae		Tree	Worm infestation, Malaria, Toothache, Bronchitis, Rheumatism, Fever, Diabetes, Genital infections	Unspecified	Unspecified	Unspecified	Ayeni and Kayode (2019)
	61	Alstonia congensis Engl.							Cancer (Prostate, breast)	Leaf	Concoction	Oral	Abubakar et al. (2020b)
	61	Alstonia congensis Engl.							Guinea worm infestation	Bark	Unspecified	Unspecified	Adekunle et al. (2007)
	61	Alstonia congensis Engl.							Analgesic	Stem bark	Unspecified	Unspecified	Hassan et al. (2023)
	61	Alstonia congensis Engl.							Diabetes	Root	Decoction	Oral	Gbolade (2009)
	61	Alstonia congensis Engl.							Wound	Stem-bark	Concoction	Mopping	Ashidi et al. (2021)
	61	Alstonia congensis Engl.							Malaria	Leaf/Bark	Unspecified	Unspecified	Dike et al. (2012)
	61	Alstonia congensis Engl.							Malaria	Stem-bark	Unspecified	Unspecified	Olorunnisola et al. (2013)
	61	Alstonia congensis Engl.							Malaria	Stem-bark/Leaf	Decoction	Unspecified	Oyeyemi et al. (2019)
	61	Alstonia congensis Engl.							Fevers, Typhoid, Pain	Unspecified	Unspecified	Unspecified	Soladoye et al. (2005)
	61	Alstonia congensis Engl.							Chickenpox	Stem-bark	Unspecified	Unspecified	Oladunmoye and Kehinde (2011)
	61	Alstonia congensis Engl.							Malaria	Stem-bark	Decoction	Unspecified	Iyamah and Idu (2015)
	62	Alternanthera brasiliana (L.) Kuntze		Brazilian joyweed/Purple joyweed		Amaranthaceae		Herb	Unspecified	Unspecified	Unspecified	Unspecified	Odewo et al. (2022)
	63	Alternanthera repens (L.) Link	Alternanthera pungens Kunth	Khaki burrweed	Dagunro (Yor.)	Amaranthaceae		Herb	Gastrointestinal disorder	Leaf	Unspecified	Oral	Fred-Jaiyesimi and Ajibesin (2012)
	63	Alternanthera repens (L.) Link							Dysentery, Deworming, Malaria fever	Leaf	Decoction	Unspecified	Olajide and Agbelusi (2018)
	64	Alternanthera sessilis (L.) R.Br. ex DC.		Sessile joyweed	Mai kai dubu (H.), Reku-reku (Yor.), Canapunu (Ij.)	Amaranthaceae		Herb	Jaundice, Sight	Unspecified	Unspecified	Unspecified	Lawal et al. (2022)
	64	Alternanthera sessilis (L.) R.Br. ex DC.							Fracture, Bone hardening, Pain relief, Antiseptic	Leaf	Pounding	Topical	Olatokunbo et al. (2022)
	64	Alternanthera sessilis (L.) R.Br. ex DC.							Boil	Leaf	Infusion	Topical	Erinoso and Aworinde (2012)
	64	Alternanthera sessilis (L.) R.Br. ex DC.							Unspecified	Unspecified	Unspecified	Unspecified	Odewo et al. (2022)
	65	Althaea rosea (L.) Cav.	Alcea rosea L.	Hollyhock	Nshi atu (Ik.)	Malvaceae		Herb	Liver problem	Leaf	Infusion	Oral	Ajibesin et al. (2012)
	66	Amaranthus caudatus L.		Love-lies-bleeding/Pendant amaranth	Alaiyafoo/AlaiyafuuTete popo/Tete oyibo (Yor.), Inine olu (Ig.)	Amaranthaceae		Herb	Blood tonic	Leaf	Unspecified	Unspecified	Yaradua and El-Ghani (2014)
	67	Amaranthus cruentus L.		Blood amaranth/Red amaranth,	Aleho (H.), Tete pupa (Yor.),	Amaranthaceae		Herb	Prevention of abortion	Leaf	Decoction	Oral	Adedeji et al. (2018)
	68	Amaranthus spinosus L.		Spiny amaranth/Carelessweed	Zaaki banza/Mai-kaya (H.), Teteregun (Yor.), inine-ogwu (Ig.)	Amaranthaceae		Herb	Cough	Bark	Decoction	Oral	Odebunmi et al. (2022)
	68	Amaranthus spinosus L.							Cirrhosis, Sight	Unspecified	Unspecified	Unspecified	Lawal et al. (2022)
	68	Amaranthus spinosus L.							Cough	Unspecified	Unspecified	Unspecified	Lawal et al. (2020)
	68	Amaranthus spinosus L.							Respiratory tract infection; Boils, Eczema	Leaf	Infusion	Inhalation/Oral	Olanipekun (2023)
	68	Amaranthus spinosus L.							Stomach upset, Bleeding	Leaf/Stem	Unspecified	Oral	Fred-Jaiyesimi et al. (2012)
	68	Amaranthus spinosus L.							Gonorrhea, Eczema, Hemorrhoids	Root/Leaf	Decoction/Incineration	Oral/Topical	Adedeji et al. (2018)
	68	Amaranthus spinosus L.							Cancer	Whole plant	Unspecified	Unspecified	Afolayan et al. (2020)
	68	Amaranthus spinosus L.							Laxative, Diuretic, Gonorrhea, Infectious diseases	Unspecified	Unspecified	Unspecified	Soladoye et al. (2005)
	69	Amaranthus viridis L.		Slender amaranth/Green amaranth.	Alaiyaho/Námíjìn-gaásàyaá (H.), Tete abalaye (Yor.), Inìine ójíī (Ig.)	Amaranthaceae		Herb	Longevity	Unspecified	Unspecified	Unspecified	Lawal et al. (2022)
	69	Amaranthus viridis L.							Inflammation	Leaf	Paste	Topical	Olatokunbo et al. (2022)
	70	Amblygonocarpus andongensis (Welw. ex Oliv.) Exell & Torre		Scotsman's rattle	kàlàngún dáájìì (H.), Aridan papa (Yor.)	Fabaceae	Leguminosae	Tree	Guinea worm infestation	Leaf	Unspecified	Unspecified	Adekunle et al. (2007)
	71	Ampelocissus grantii (Baker) Planch.	Ampelocissus africana var. africana (Lour.) Merr.	Simple-leaved wild grape	Rongon daji/Gogododo (H.), Eteku (Yor.)	Vitaceae		Climber	Diarrhoea	Root	Unspecified	Unspecified	Etuk et al. (2009)
	71	Ampelocissus grantii (Baker) Planch.							General wellbeing	Whole plant	Decoction	Oral	Kankara et al. (2015)
	72	Anacardium occidentale L.		Cashew	Fisa/Kashu (H.), Kaju (Yor.), Okpokpo (Ig.)	Anacardiaceae		Tree	Malaria	Unspecified	Unspecified	Unspecified	Lawal et al. (2022)
	72	Anacardium occidentale L.							Cough	Unspecified	Unspecified	Unspecified	Lawal et al. (2020)
	72	Anacardium occidentale L.							Cancer	Bark	Unspecified	Unspecified	Abubakar et al. (2020a)
	72	Anacardium occidentale L.							Malaria	Stem-bark/Leaf/Root	Unspecified	Unspecified	Evbuomwan et al. (2023)
	72	Anacardium occidentale L.							Cancer	Bark/Root	Maceration/Decoction	Oral	Malami et al. (2020)
	72	Anacardium occidentale L.							Arthritis	Stem-bark	Decoction	Unspecified	Salihu et al. (2018)
	72	Anacardium occidentale L.							Malaria, Respiratory tract infection	Leaf/bark	Decoction	Oral	Olanipekun (2023)
	72	Anacardium occidentale L.							Diarrhoea	Leaf	Unspecified	Unspecified	Etuk et al. (2009)
	72	Anacardium occidentale L.							Burns, Death	Seed	Unspecified	Oral	Fred-Jaiyesimi and Ajibesin (2012)
	72	Anacardium occidentale L.							Malaria, Heat rashes, Fever	Leaf/Stem-bark	Unspecified	Unspecified	Abubakar et al. (2017)
	72	Anacardium occidentale L.							Aggression/Insomnia	Leaf/Stem-bark	Infusion	Oral	Lor et al. (2017)
	72	Anacardium occidentale L.							Wound	Seed	Decoction	Wash	Ashidi et al. (2021)
	72	Anacardium occidentale L.							Smallpox,Lassa fever, Yellow fever	Root/Leaf	Decoction	Oral	Abubakar et al. (2022)
	72	Anacardium occidentale L.							Malaria	Leaf/Bark	Unspecified	Unspecified	Dike et al. (2012)
	72	Anacardium occidentale L.							Cancer	Bark	Powder	Oral/Topical	Abubakar et al. (2020a)
	72	Anacardium occidentale L.							Jaundice	Leaf/Stem-bark	Unspecified	Unspecified	Oladunmoye and Kehinde (2011)
	72	Anacardium occidentale L.							Malaria	Stem-bark/Leaf	Unspecified	Unspecified	Ishola et al. (2014)
	72	Anacardium occidentale L.							Oral infection	Bark	Unspecified	Oral	Idu et al. (2010)
	72	Anacardium occidentale L.							Malaria	Bark/Leaf	Unspecified	Unspecified	Olorunnisola et al. (2013)
	72	Anacardium occidentale L.							Asthma	Bark	Decoction	Oral	Sonibare and Gbile (2008)
	72	Anacardium occidentale L.							Malaria	Leaf/Stem-bark	Decoction	Oral	Odoh et al. (2018)
	72	Anacardium occidentale L.							Chronic cough	Bark/Fruit	Unspecified	Unspecified	Yaradua and El-Ghani (2014)
	72	Anacardium occidentale L.							Malaria	Leaf/Bark	Concoction	Unspecified	Olajide and Agbelusi (2018)
	72	Anacardium occidentale L.							Malaria, Toothache, Ringworm	Bark/Twig/Leaf	Decoction/Mastication/Poultice	Oral/Topical	Ajibesin et al. (2012)
	72	Anacardium occidentale L.							Tuberculosis, Respiratory disorders	Stem-bark/Leaf	Unspecified	Unspecified	Mann et al. (2007)
	72	Anacardium occidentale L.							Malaria	Stem-bark/Leaf	Decoction	Unspecified	Oyeyemi et al. (2019)
	72	Anacardium occidentale L.							Malaria, Typhoid, Cough	Unspecified	Unspecified	Unspecified	Soladoye et al. (2005)
	72	Anacardium occidentale L.							Cancer	Bark/Leaf	Unspecified	Unspecified	Segun et al. (2018)
	72	Anacardium occidentale L.							Malaria	Bark	Decoction	Oral	Ajibesin et al. (2008)
	72	Anacardium occidentale L.							Stomachache	Bark	Maceration	Oral	Kankara et al. (2015)
	72	Anacardium occidentale L.							Malaria	Leaf/Stem-bark	Decoction	Unspecified	Iyamah and Idu (2015)
	73	Ananas comosus (L.) Merr.		Pineapple	Abarba (H.), Ope-oyinbo (Yor.), Akwu-olu (Ig.)	Bromeliaceae		Herb	Cancer (Breast)	Unripe fruit, Leaf	Maceration/Decoction	Oral	Abubakar et al. (2020b)
	73	Ananas comosus (L.) Merr.							Cough	Unspecified	Unspecified	Unspecified	Lawal et al. (2020)
	73	Ananas comosus (L.) Merr.							Malaria	Peel	Unspecified	Unspecified	Evbuomwan et al. (2023)
	73	Ananas comosus (L.) Merr.							Respiratory tract infection	Fruit	Concoction/Crushing	Oral	Olanipekun (2023)
	73	Ananas comosus (L.) Merr.							Diabetes	Fruit	Decoction	Oral	Gbolade (2009)
	73	Ananas comosus (L.) Merr.							Toxic plant	Peel	Unspecified	Oral	Fred-Jaiyesimi and Ajibesin (2012)
	73	Ananas comosus (L.) Merr.							Meningitis, Lassa fever, Yellow fever, COVID-19	Bark peel	Concoction/Decoction	Oral	Abubakar et al. (2022)
	73	Ananas comosus (L.) Merr.							Asthma	Unspecified	Decoction	Oral	Erinoso and Aworinde (2012)
	73	Ananas comosus (L.) Merr.							Malaria	Unripe fruit	Unspecified	Unspecified	Ishola et al. (2014)
	73	Ananas comosus (L.) Merr.							Malaria	Unripe fruit	Unspecified	Unspecified	Olorunnisola et al. (2013)
	73	Ananas comosus (L.) Merr.							Benign prostatic hyperplasia	Fruit	Decoction	Oral	Ofeimun and Temitope (2019)
	73	Ananas comosus (L.) Merr.							Malaria	Unripe fruit	Maceration	Oral	Odoh et al. (2018)
	73	Ananas comosus (L.) Merr.							Hypertension, Constipation	Unripe fruit	Unspecified	Unspecified	Yaradua and El-Ghani (2014)
	73	Ananas comosus (L.) Merr.							Malaria	Fruit	Decoction	Unspecified	Oyeyemi et al. (2019)
	73	Ananas comosus (L.) Merr.							Cancer	Fruit	Juice extraction	Oral	Segun et al. (2018)
	73	Ananas comosus (L.) Merr.							Unspecified	Unspecified	Unspecified	Unspecified	Odewo et al. (2022)
	73	Ananas comosus (L.) Merr.							Malaria	Fruit	Decoction	Unspecified	Iyamah and Idu (2015)
	74	Anchomanes difformis (Blume) Engl.		Forest anchomanes	Chakara (H.), Ogirisako (Yor.), Olumahi (ig.)	Araceae		Herb	Chicken-pox, Measles	Unspecified	Unspecified	Unspecified	Lawal et al. (2022)
	74	Anchomanes difformis (Blume) Engl.							Cancer	Rhizome	Infusion/Poultice	Oral	Ashidi et al. (2010)
	74	Anchomanes difformis (Blume) Engl.							Cold shivers	Tuber/Root	Powder	Bathing	Aworinde and Erinoso (2015)
	74	Anchomanes difformis (Blume) Engl.							Hypertamia	Root	Unspecified	Oral	Idu et al. (2010)
	74	Anchomanes difformis (Blume) Engl.							Tuberculosis, Respiratory disorders	Root	Unspecified	Unspecified	Mann et al. (2007)
	74	Anchomanes difformis (Blume) Engl.							Malaria	Aerial part	Decoction	Unspecified	Oyeyemi et al. (2019)
	74	Anchomanes difformis (Blume) Engl.							Ulcer, Laxative, Diuretic	Unspecified	Unspecified	Unspecified	Soladoye et al. (2005)
	74	Anchomanes difformis (Blume) Engl.							Haemorrhoid, Wounds	Bulb	Pulverization	Oral/Topical	Ajibesin et al. (2008)
	74	Anchomanes difformis (Blume) Engl.							Breast milk enhancement	Root	Powder	Oral	Kankara et al. (2015)
	75	Ancistrophyllum secundiflorum (P.Beauv.) G.Mann & H.Wendl.	Laccosperma secundiflorum (P.Beauv.) Kuntze	Large rattan	Kwagari (H.), Okuku (Yor.), Añà (Ig.)	Arecaceae		Tree	Piles, Stomachache, Dysentery, Dysmenorrhea, Fever.	Unspecified	Unspecified	Unspecified	Ayeni and Kayode (2019)
	75	Ancistrophyllum secundiflorum (P.Beauv.) G.Mann & H.Wendl.							Malaria	Stem-bark	Unspecified	Unspecified	Evbuomwan et al. (2023)
	75	Ancistrophyllum secundiflorum (P.Beauv.) G.Mann & H.Wendl.							Measles	Root	Unspecified	Unspecified	Oladunmoye and Kehinde (2011)
	76	Andira inermis (W.Wright) DC.		Cabbagebark Tree	Gwaska (H.),	Fabaceae		Tree	Eczema, Malaria, Anthelmintic, Emetic, Febrifuge, Fever, Narcotic, Purgative, Snake bites	Unspecified	Unspecified	Unspecified	Ayeni and Kayode (2019)
	76	Andira inermis (W.Wright) DC.							Body cream	Bark/Seed	Dried powder mixed with oil	Dermal	Fred-Jaiyesimi et al. (2015)
	76	Andira inermis (W.Wright) DC.							Cancer	Stem-bark	Unspecified	Unspecified	Ngulde et al. (2015)
	77	Andrographis paniculata (Burm.f.) Wall. ex Nees		King of Bitters	Chusar-doki (H.), Mejemeje/Korobi-jogbo (Yor.)	Acanthaceae		Herb	Cancer	Leaf	Juice extraction	Oral	Segun et al. (2018)
	78	Andropogon gayanus Kunth		Gamba grass	Gámba/Gírmán dáréé dáyá (H.), Eruwa/Eruwa funfun (Yor.), Ikpò/Ikpò agū	Poaceae		Grass	Diaorrhea	Bark	Unspecified	Unspecified	Etuk et al. (2009)
	79	Aneilema umbrosum (Vahl) Kunth		Yungas/Rain/Chiquitano		Commelinaceae		Herb	Laxative	Unspecified	Unspecified	Unspecified	Soladoye et al. (2005)
	80	Anethum graveolens L.		Dill/Sowa	Alasisede (Yor.)	Apiaceae		Herb	Laxative, Lactation	Seed	Infusion/Decoction	Oral	Ajibesin et al. (2012)
	81	Angraecum eichlerianum Kraenzl.		Comet orchid	Ewe ela (Yor.)	Orchidaceae		Herb	Neurodegenerative disorders	Leaf	Unspecified	Unspecified	Sonibare and Ayoola (2015)
	82	Angylocalyx oligophyllus (Baker) Baker f.		Oligophyllus velvetbush	Oko aja (Yor.)	Fabaceae		Shrub	Aphrodisiac	Root	Unspecified	Oral	Idu et al. (2010)
	83	Anisopus mannii N.E.Br.		Sweet killer	Sakayau/Kashe Zaki	Apocynaceae	Asclepiadaceae	Climber	Hypertension, Pediatric jaundice	Leaf/Flower	Decoction	Oral	Atawodi et al. (2014)
	83	Anisopus mannii N.E.Br.							Ease Labour	Whole plant	Maceration	Oral	Kankara et al. (2015)
	84	Annona muricata L.		SourSop	Fasadarur/Mama (H.), Apekan (Yor.), Sawansop (Ig.)	Annonaceae		Tree	Cancer (Breast, Cervical)	Leaf	Concoction	Oral	Abubakar et al. (2020b)
	84	Annona muricata L.							Rheumatism, Diabetes, Eczema, Boils	Bark/Leaf	Infusion/Decoction	Oral	Adedeji et al. (2018)
	84	Annona muricata L.							Malaria	Leaf	Decoction	Oral	Odoh et al. (2018)
	84	Annona muricata L.							Malaria, Diarrhoea, Dysentery, Debility, Hypertension, Heart failure	Leaf	Decoction	Oral	Ajibesin et al. (2012)
	84	Annona muricata L.							Malaria	Leaf	Decoction	Unspecified	Oyeyemi et al. (2019)
	84	Annona muricata L.							Cancer	Bark/Leaf	Decoction	Oral	Segun et al. (2018)
	85	Annona senegalensis Pers.		African custard-apple	Gwandar daji (H.), Abo ibobo (Yor.), Uburu-ọcha (Ig.)	Annonaceae		Tree	Potency	Unspecified	Unspecified	Oral	Lawal et al. (2022)
	85	Annona senegalensis Pers.							Cancer	Unspecified	Unspecified	Unspecified	Abubakar et al. (2020a)
	85	Annona senegalensis Pers.							Diarrhoea	Leaf	Unspecified	Unspecified	Sulaiman et al. (2022)
	85	Annona senegalensis Pers.							Flu	Leaf	Decoction	Oral	Odebunmi et al. (2022)
	85	Annona senegalensis Pers.							Guinea worm infestation	Fruit	Unspecified	Unspecified	Adekunle et al. (2007)
	85	Annona senegalensis Pers.							Arthritis	Root/Leaf	Decoction	Unspecified	Salihu et al. (2018)
	85	Annona senegalensis Pers.							Mental illness	Root	Decoction	Bathing	Ibrahim et al. (2007)
	85	Annona senegalensis Pers.							Pediatric ailments	Leaf/Stem-bark/Root	Unspecified	Unspecified	Abubakar et al. (2017)
	85	Annona senegalensis Pers.							Wounds	Young shoot/Leaf	Juice extraction	Topical	Amusa et al. (2010)
	85	Annona senegalensis Pers.							Cancer	Root	Unspecified	Unspecified	Ngulde et al. (2015)
	85	Annona senegalensis Pers.							Cancer	Leaf	Infusion/Decoction	Oral	Ashidi et al. (2010)
	85	Annona senegalensis Pers.							Psychosis/Depression	Leaf/Stem-bark	Decoction	Oral	Lor et al. (2017)
	85	Annona senegalensis Pers.							Convulsion, Epilepsy	Bark	Decoction	Oral	Adedeji et al. (2018)
	85	Annona senegalensis Pers.							Poliomyelitis, Hepatitis, Yellow fever	Leaf/Stem/Seed	Concoction	Oral	Abubakar et al. (2022)
	85	Annona senegalensis Pers.							Cancer	Bark/Root	Unspecified	Unspecified	Afolayan et al. (2020)
	85	Annona senegalensis Pers.							Low libido	Leaf	Maceration	Oral	Ohemu et al. (2024)
	85	Annona senegalensis Pers.							Snake bite, Yellow fever, Hernia	Stem	Unspecified	Unspecified	Yaradua and El-Ghani (2014)
	85	Annona senegalensis Pers.							Diabetes	Leaf/Seed	Maceration	Oral	Shinkafi et al. (2015)
	85	Annona senegalensis Pers.							Female sexual dysfunction, Female Infertility	Leaf	Unspecified	Unspecified	Nurudeen et al. (2022)
	85	Annona senegalensis Pers.							Diabetes, Venereal disease, Gonorrhea, Watery sperm	Bark/Leaf	Concoction	Unspecified	Olajide and Agbelusi (2018)
	85	Annona senegalensis Pers.							Tuberculosis, Respiratory disorders	Root	Unspecified	Unspecified	Mann et al. (2007)
	86	Annona squamosa L.		Sugar apple	Gwanda masar (H.), Ebo (Yor.), Ogbaka nti (Ig.)	Annonaceae		Tree	Cancer (Breast)	Seed	Decoction	Oral	Abubakar et al. (2020b)
	87	Anogeissus leiocarpa (DC.) Guill. & Perr.		African birch tree	Marke (H.), Ayin (Yor.), Atara (Ig.)	Annonaceae		Tree	Stomachache, Cough,	Leaf	Unspecified	Unspecified	Sulaiman et al. (2022)
	87	Anogeissus leiocarpa (DC.) Guill. & Perr.							Yellow fever, Jaundice, Hepatitis, Common cold, Headache,	Unspecified	Unspecified	Unspecified	Ayeni and Kayode (2019)
	87	Anogeissus leiocarpa (DC.) Guill. & Perr.							Wound	Bark	Decoction	Bathing	Rafiu and Sonibare (2017)
	87	Anogeissus leiocarpa (DC.) Guill. & Perr.							Breast infection	Stem-bark	Decoction	Bathing	Kadiri et al. (2015)
	87	Anogeissus leiocarpa (DC.) Guill. & Perr.							Malaria	Stem-bark/Leaf/Root	Unspecified	Unspecified	Evbuomwan et al. (2023)
	87	Anogeissus leiocarpa (DC.) Guill. & Perr.							Cancer	Leaf/Bark/Root	Powder/Maceration	Oral/Topical	Malami et al. (2020)
	87	Anogeissus leiocarpa (DC.) Guill. & Perr.							Diarrhoea	Bark	Unspecified	Unspecified	Etuk et al. (2009)
	87	Anogeissus leiocarpa (DC.) Guill. & Perr.							Diarrhoea	Stem/Leaf	Powder	Oral	Abdallah et al. (2020)
	87	Anogeissus leiocarpa (DC.) Guill. & Perr.							Pediatric ailments	Leaf/Stem-bark	Unspecified	Unspecified	Abubakar et al. (2017)
	87	Anogeissus leiocarpa (DC.) Guill. & Perr.							Stomachache, Worms	Bark	Decoction	Oral	Amusa et al. (2010)
	87	Anogeissus leiocarpa (DC.) Guill. & Perr.							Monkey pox, Poliomyelitis, Meningitis, Yellow fever, COVID-19	Stem-bark/Leaf/Root	Concoction/Decoction	Oral	Abubakar et al. (2022)
	87	Anogeissus leiocarpa (DC.) Guill. & Perr.							Vector-borne diseases	Bark	Concoction	Oral	Sonibare et al. (2015)
	87	Anogeissus leiocarpa (DC.) Guill. & Perr.							Asthma	Stem-bark	Decoction	Oral	Sonibare and Gbile (2008)
	87	Anogeissus leiocarpa (DC.) Guill. & Perr.							Cancer	Stem-bark	Unspecified	Unspecified	Ngulde et al. (2015)
	87	Anogeissus leiocarpa (DC.) Guill. & Perr.							Animal diarrhoea	Leaf/Stem-bark	Unspecified	Unspecified	Offiah et al. (2011)
	87	Anogeissus leiocarpa (DC.) Guill. & Perr.							Medicine, Fuelwood	Unspecified	Unspecified	Unspecified	Kayode (2005)
	87	Anogeissus leiocarpa (DC.) Guill. & Perr.							Ulcer, Pile	Bark	Unspecified	Unspecified	Yaradua and El-Ghani (2014)
	87	Anogeissus leiocarpa (DC.) Guill. & Perr.							Diabetes	Leaf/Bark	Maceration/Decoction	Oral	Shinkafi et al. (2015)
	87	Anogeissus leiocarpa (DC.) Guill. & Perr.							Female sexual dysfunction, Female Infertility	Bark/Root	Unspecified	Unspecified	Nurudeen et al. (2022)
	87	Anogeissus leiocarpa (DC.) Guill. & Perr.							Mouth disease, Dysentery	Root/Bark	Mastication/Concoction	Oral	Olajide and Agbelusi (2018)
	87	Anogeissus leiocarpa (DC.) Guill. & Perr.							Tuberculosis, Respiratory disorders	Stem-bark	Unspecified	Unspecified	Mann et al. (2007)
	87	Anogeissus leiocarpa (DC.) Guill. & Perr.							High blood pressure	Leaf	Decoction	Oral	Odewo et al. (2022)
	87	Anogeissus leiocarpa (DC.) Guill. & Perr.							Fever	Bark	Powder	Oral	Kankara et al. (2015)
	87	Anogeissus leiocarpa (DC.) Guill. & Perr.							Malaria	Root	Decoction	Unspecified	Iyamah and Idu (2015)
	88	Anogeissus schimperi Hochst. ex Hutch. & Dalziel	Terminalia leiocarpa (DC.) Baill.	African birch	Kwankila (H.), Ayin (Yor.), Atara (Ig.)	Combretaceae		Tree	Intestinal worm	Root	Unspecified	Unspecified	Afolayan and Sowemimo (2023)
	89	Ansellia congoensis Rodigas	Ansellia africana Lindl.	Lleopard orchid	Manta uwa/Murucín doka (H.)	Orchidaceae		Epiphyte	Cancer	Corm	Unspecified	Unspecified	Ngulde et al. (2015)
	90	Anthocleista djalonensis A.Chev.		Cabbage tree	Putaa (H.), Sapo (Yor.), Akpakoro (Ig.)	Gentianaceae		Tree	Hypertension	Unspecified	Unspecified	Unspecified	Lawal et al. (2022)
	90	Anthocleista djalonensis A.Chev.							Wound	Leaf/Root	Concoction	Oral/Bathing	Rafiu and Sonibare (2017)
	90	Anthocleista djalonensis A.Chev.							Diabetes	Root/Leaf	Decoction	Oral	Gbolade (2009)
	90	Anthocleista djalonensis A.Chev.							Intestinal problems,Malaria,Jaundice, Skin infections,Hernia	All parts	Decoction	Oral	Adedeji et al. (2018)
	90	Anthocleista djalonensis A.Chev.							Intestinal worm	Root	Unspecified	Unspecified	Afolayan and Sowemimo (2023)
	90	Anthocleista djalonensis A.Chev.							Wound	Stem-bark	Concoction	Oral/Topical	Ashidi et al. (2021)
	90	Anthocleista djalonensis A.Chev.							Asthma	Bark	Decoction	Oral	Sonibare and Gbile (2008)
	90	Anthocleista djalonensis A.Chev.							Skin disease, Malaria	Bark	Concoction	Unspecified	Olajide and Agbelusi (2018)
	90	Anthocleista djalonensis A.Chev.							Skin disease, Wound, Stomach ulcer, Stomachache, Asthma, Diabetes, Gonorrhea, Infertility, Menstrual disorder	Bark/Whole plant	Decoction	Topical/Bathing/Oral	Ajibesin et al. (2012)
	90	Anthocleista djalonensis A.Chev.							Wound, Diabetes, Malaria, Dysentery	Unspecified	Unspecified	Unspecified	Soladoye et al. (2005)
	90	Anthocleista djalonensis A.Chev.							Malaria,Gonorrhoea	Root	Decoction/Tincture	Oral	Ajibesin et al. (2008)
	90	Anthocleista djalonensis A.Chev.							Unspecified	Unspecified	Unspecified	Unspecified	Odewo et al. (2022)
	90	Anthocleista djalonensis A.Chev.							Malaria	Stem-bark	Decoction	Unspecified	Iyamah and Idu (2015)
	91	Anthocleista liebrechtsiana De Wild. & T.Durand		Cabbage tree	Kwari (H.), Sapo/Apa oro (Yor.), Mpoto (Ig.)	Gentianaceae	Loganiaceae	Shrub/Tree	Body cream	Leaf/Bark	Dried powder mixed with oil	Dermal	Fred-Jaiyesimi et al. (2015)
	92	Anthocleista nobilis G.Don		Candelarum/Cabbage palm	Kwani (H.), Saposapo (Yor.)	Gentianaceae	Loganiaceae	Tree	Jaundice	Root	Unspecified	Unspecified	Oladunmoye and Kehinde (2011)
	93	Anthocleista vogelii Planch.		Murderer's Mat/Cabbage Tree	Kwari (H.), Anikanwogbarun/Sapo (Yor.), Uvuru/Odogwu (Ig.)	Gentianaceae		Tree	Divinity	Unspecified	Unspecified	Unspecified	Lawal et al. (2022)
	93	Anthocleista vogelii Planch.							Malaria	Leaf	Decoction	Oral	Odoh et al. (2018)
	93	Anthocleista vogelii Planch.							General remedy	Leaf/Bark	Unspecified	Unspecified	Aworinde et al. (2018)
	93	Anthocleista vogelii Planch.							Skin diseases, Stomachache, Diabetes	Unspecified	Unspecified	Unspecified	Soladoye et al. (2005)
	94	Anthonotha macrophylla P.Beauv.		African rosewood	Abara (Yor.), Ububa-ikpa (Ig.)	Fabaceae		Tree	Skin infection	Leaf/Stem-bark/Root/Exudate	Decoction/Infusion/Poultice	Unspecified	Enebeli-Ekwutoziam et al. (2021)
	94	Anthonotha macrophylla P.Beauv.							Fracture	Root-bark	Paste	Topical	Ajibesin et al. (2008)
	95	Antiaris africana Engl.		Bark cloth tree/False iroko	Farin loko (H.), Ooro/Oriro (Yor.), Ajiawu (Ig.)	Moraceae		Tree	Wound	Bark	Decoction/Exudate	Oral/Topical	Rafiu and Sonibare (2017)
	95	Antiaris africana Engl.							Wound	Leaf	Unspecified	Unspecified	Ashidi et al. (2021)
	95	Antiaris africana Engl.							Malaria	Leaf/Stem-bark	Infusion	Unspecified	Oyeyemi et al. (2019)
	95	Antiaris africana Engl.							Unspecified	Unspecified	Unspecified	Unspecified	Odewo et al. (2022)
	96	Antiaris toxicaria Lesch.							Cough	Unspecified	Unspecified	Unspecified	Lawal et al. (2020)
	96	Antiaris toxicaria Lesch.							Guinea worm infestation	Leaf	Unspecified	Unspecified	Adekunle et al. (2007)
	96	Antiaris toxicaria Lesch.							Toxic plant	Sap/Latex	Unspecified	Contact	Fred-Jaiyesimi and Ajibesin (2012)
	96	Antiaris toxicaria Lesch.							Medicine, Timber, Fuelwood	Unspecified	Unspecified	Unspecified	Kayode (2005)
	97	Antidesma venosum E.Mey. ex Tul.		Tassel-berry	Kizni/Kirni (H.), Aroro (Yor.), Okoloto (Ig.)	Phyllanthaceae	Euphorbiaceae	Shrub	Mental illness	Stem-bark	Charring	Fumigation	Ibrahim et al. (2007)
	98	Arachis hypogaea L.		Groundnut	Gyadda (H.), Epa (Yor.), Ahekere (Ig.)	Fabaceae		Herb	Pesticide	Fruit peel/Seed	Unspecified	Bait/Positioning/Spraying	Ali et al. (2022)
	98	Arachis hypogaea L.							Tuberculosis	Unspecified	Pulverization	Oral	Erinoso and Aworinde (2012)
	98	Arachis hypogaea L.							Low sperm count	Seed	Pulverization	Oral	Ohemu et al. (2024)
	99	Argemone mexicana L.		Mexican poppy/Flowering thistle	Ƙùùrár fataakee (H.), Egun arugbo/Ekanna ekun/Mafowo-kan-omo-mi (Yor.)	Papaveraceae		Herb	Guinea worm infestation	Leaf/Bark	Unspecified	Unspecified	Adekunle et al. (2007)
	99	Argemone mexicana L.							Toxic plant	Fruit/Leaf	Unspecified	Oral/Contact	Fred-Jaiyesimi and Ajibesin (2012)
	99	Argemone mexicana L.							Anti-ageing, General body vitality	Leaf	Decoction	Oral/Bathing	Atawodi et al. (2014)
	99	Argemone mexicana L.							Skin infections, Female infertility, Leprosy	Bark	Decoction	Oral	Adedeji et al. (2018)
	99	Argemone mexicana L.							Wound	Leaf	Decoction/Pounding	Wash	Ashidi et al. (2021)
	99	Argemone mexicana L.							Malaria	Leaf	Unspecified	Unspecified	Idowu et al. (2010)
	99	Argemone mexicana L.							Measles	Leaf	Unspecified	Unspecified	Idu et al. (2010)
	99	Argemone mexicana L.							Measles	Whole plant	Unspecified	Unspecified	Sonibare et al. (2009)
	99	Argemone mexicana L.							Hepatitis, Jaundice	Leaf/Whole plant	Unspecified	Unspecified	Oladunmoye and Kehinde (2011)
	99	Argemone mexicana L.							Cold	Leaf	Decoction	Steam bath	Kankara et al. (2015)
	99	Argemone mexicana L.							Malaria	Leaf	Decoction	Unspecified	Iyamah and Idu (2015)
	100	Argyreia nervosa (Burm.f.) Bojer		Elephant Creeper/Woolly morning glory		Convolvulaceae		Climber	Chickenpox	Leaf	Unspecified	Unspecified	Oladunmoye and Kehinde (2011)
	101	Aristolochia albida Duch.		Srambling Dutchman’s pipe	Dúmán duútseè (H.), Paran funfun (Yor.), Isi okuko (Ig.)	Aristolochiaceae		Climber	Cancer	Seed	Decoction	Oral	Malami et al. (2020)
	101	Aristolochia albida Duch.							Intestinal worm	Root/Bark	Unspecified	Unspecified	Afolayan and Sowemimo (2023)
	101	Aristolochia albida Duch.							Wound	Stem-bark	Powder	Oral	Ashidi et al. (2021)
	101	Aristolochia albida Duch.							Cancer	Tuber	Unspecified	Unspecified	Ngulde et al. (2015)
	102	Aristolochia indica L.		Indian birthwort	Kadacin kasa (H.), Paran pupa/Akogun (Yor.), Isi okuko (Ig.)	Aristolochiaceae		Climber	Cough, Inflammation	Leaf	Squeezing/Infusion	Oral	Olanipekun (2023)
	102	Aristolochia indica L.							Cancer	Aerial part	Unspecified	Unspecified	Ngulde et al. (2015)
	103	Aristolochia repens Mill.	Aristolochia erecta L.	Pipevine/Dutchman's pipe	Akogun (Yor.)	Aristolochiaceae		Herb	Body cream	Root	Dried powder mixed with oil	Dermal	Fred-Jaiyesimi et al. (2015)
	103	Aristolochia repens Mill.							Intestinal worm	Stem/Seed	Unspecified	Unspecified	Afolayan and Sowemimo (2023)
	103	Aristolochia repens Mill.							Children infections	Root	Infusion	Oral	Aworinde and Erinoso (2015)
	103	Aristolochia repens Mill.							Cancer	Bark/Seed	Unspecified	Unspecified	Afolayan et al. (2020)
	103	Aristolochia repens Mill.							Worm	Root	Unspecified	Oral	Idu et al. (2010)
	104	Aristolochia ringens Vahl		Gaping Dutchman's Pipe	Gadaukuku (H.), Akogun/Ako-igun (Yor.),	Aristolochiaceae		Climber	Diabetes, Typhoid, Strong anthelmintic, Anticancer	Unspecified	Unspecified	Unspecified	Ayeni and Kayode (2019)
	104	Aristolochia ringens Vahl							Stomachache	Leaf	Decoction	Oral	Kadiri et al. (2015)
	104	Aristolochia ringens Vahl							Wound	Bark	Pulverization	Topical	Rafiu and Sonibare (2017)
	104	Aristolochia ringens Vahl							Malaria	Root	Unspecified	Unspecified	Evbuomwan et al. (2023)
	104	Aristolochia ringens Vahl							Wound	Stem-bark	Decoction	Oral/Topical	Ashidi et al. (2021)
	104	Aristolochia ringens Vahl							Yellow fever, Lassa fever	Leaf	Decoction	Oral	Abubakar et al. (2022)
	104	Aristolochia ringens Vahl							Asthma	Root	Maceration	Oral	Sonibare and Gbile (2008)
	104	Aristolochia ringens Vahl							Typhoid, Malaria	Root	Decoction	Unspecified	Olajide and Agbelusi (2018)
	104	Aristolochia ringens Vahl							Malaria	Root	Decoction	Unspecified	Oyeyemi et al. (2019)
	105	Artemisia absinthium L.		Common wormwood	Tarzagade/Baaba (H.), Ewe Egbin (Yor.)	Asteraceae		Herb	Pediatric ailments	Seed/Fruit	Unspecified	Unspecified	Abubakar et al. (2017)
	106	Artemisia annua L.		Sweet wormwood/Sweet sagewort	Tazargade (H.)	Asteraceae		Herb	Fever	Leaf	Maceration	Oral	Kankara et al. (2015)
	107	Artemisia dracunculus L.		Wild tarragon	Nshegbuawom	Asteraceae		Herb	Skin disease, Cuts	Leaf	Decoction/Infusion	Unspecified	Enebeli-Ekwutoziam et al. (2021)
	107	Artemisia dracunculus L.							Diabetes, Skin disease, Cut, Arthritis, Laxative, Worm	Leaf	Infusion/Juice extraction/Decoction	Oral/Topical	Ajibesin et al. (2012)
	108	Arthromeris wallichiana (Spreng.) Ching	Selliguea capitellata (Mett.) X.C.Zhang & L.J.He		Abaila/Abua ocha (Ig.)	Polypodiaceae		Fern	Sprains, Fractured bones, Calcinosis	Leaf	Paste	Topical	Nwosu (2002)
	109	Artocarpus communis J.R.Forst. & G.Forst.	Artocarpus altilis (Parkinson) Fosberg	Breadfruit	Jada (H.), Gbere/Jaloke (Yor.), Ukwa (Ig.)	Moraceae		Tree	Malaria	Leaf	Decoction	Oral	Lawal et al. (2022)
	109	Artocarpus communis J.R.Forst. & G.Forst.							Malaria	Root	Unspecified	Unspecified	Evbuomwan et al. (2023)
	109	Artocarpus communis J.R.Forst. & G.Forst.							Yellow fever	Stem/Leaf	Powder	Incision	Ajibesin et al. (2008)
	110	Asclepias curassavica L.		Blood flower/Tropical milkweed	Kakaya (H.), Kurere (Yor.)	Apocynaceae		Herb	Cancer	Root	Unspecified	Unspecified	Afolayan et al. (2020)
	111	Asclepias syriaca L.		Common milkweed	Agha (Ig.)	Apocynaceae		Herb	Female sexual dysfunction, Female Infertility	Root	Unspecified	Unspecified	Nurudeen et al. (2022)
	112	Asclepias tuberosa L.		Butterfly milkweed	Yadiya (H.)	Apocynaceae	Asclepiadaceae	Herb	Diabetes	Leaf/Root	Infusion	Oral	Shinkafi et al. (2015)
	113	Asparagus africanus Lam.		Bush asparagus	Kayar kusa/Shekan bera (H.), Aluki (yor.)	Asparagaceae		Herb/Climber	Cough	Unspecified	Unspecified	Unspecified	Lawal et al. (2020)
	113	Asparagus africanus Lam.							Cancer	Leaf	Decoction	Oral	Malami et al. (2020)
	113	Asparagus africanus Lam.							Toxic plant	Berries	Unspecified	Oral	Fred-Jaiyesimi and Ajibesin (2012)
	113	Asparagus africanus Lam.							Hallucination/Depression	Whole plant	Incense	Inhalation	Lor et al. (2017)
	113	Asparagus africanus Lam.							Cancer	Root	Unspecified	Unspecified	Ngulde et al. (2015)
	114	Aspilia africana (Pers.) C.D.Adams		Wild sunflower/haemorrhage plant	Tozalin (H.), Yunyun/Yunriyun-emo (Yor.), Orangila (Ig.)	Asteraceae		Herb	Fibroid, Cough, Purgative	Unspecified	Unspecified	Unspecified	Lawal et al. (2022)
	114	Aspilia africana (Pers.) C.D.Adams							Wounds, Itching, Rheumatic pains	Leaf	Crushing/Pounding	Dermal	Olanipekun (2023)
	114	Aspilia africana (Pers.) C.D.Adams							Wound dotting	Leaf	Juice extract	Unspecified	Enebeli-Ekwutoziam et al. (2021)
	114	Aspilia africana (Pers.) C.D.Adams							Female sexual dysfunction, Female Infertility	Leaf	Unspecified	Unspecified	Nurudeen et al. (2022)
	114	Aspilia africana (Pers.) C.D.Adams							Wound, Bleeding	Leaf	Juice extract	Topical	Ajibesin et al. (2012)
	114	Aspilia africana (Pers.) C.D.Adams							Malaria	Leaf	Decoction	Unspecified	Oyeyemi et al. (2019)
	114	Aspilia africana (Pers.) C.D.Adams							Wound, Sores,	Unspecified	Unspecified	Unspecified	Soladoye et al. (2005)
	114	Aspilia africana (Pers.) C.D.Adams							Cancer	Whole plant	Decoction	Oral	Segun et al. (2018)
	114	Aspilia africana (Pers.) C.D.Adams							Bleeding	Leaf	Pulverization	Topical	Ajibesin et al. (2008)
	114	Aspilia africana (Pers.) C.D.Adams							Dysentery, Ulcer	Leaf	Pulverization	Oral	Odewo et al. (2022)
	114	Aspilia africana (Pers.) C.D.Adams							Malaria	Leaf	Juice extraction	Unspecified	Iyamah and Idu (2015)
	115	Asplenium adiantum-nigrum L.		Black spleenwort fern.	Fara/Ikpa	Aspleniaceae		Fern	Intestinal worm, Urinary disorders, Antiseptic	Frond/Leaf	Decoction	Oral/Topical	Nwosu (2002)
	116	Asplenium bulbiferum G.Forst.		Mother spleenwort	Ubeze/Okrokro	Aspleniaceae		Fern	Hemorrhoids, Liver problem	Leaf/Fond	Paste/Decoction	Topical/Oral	Nwosu (2002)
	117	Asystasia gangetica (L.) T.Anderson		Chinese violet/Creeping foxglove	Inana (H.), Lobiri (Yor.), Ulì-ókō/Ekéré (Ig.)	Acanthaceae		Climber	Neck pain, Sight, Potency, Cough	Unspecified	Unspecified	Unspecified	Lawal et al. (2022)
	117	Asystasia gangetica (L.) T.Anderson							Respiratory tract infection	Leaf	Squeezing	Oral	Olanipekun (2023)
	117	Asystasia gangetica (L.) T.Anderson							Unspecified	Unspecified	Unspecified	Unspecified	Odewo et al. (2022)
	117	Asystasia gangetica (L.) T.Anderson							Cough	Unspecified	Unspecified	Unspecified	Soladoye et al. (2005)
	118	Avicennia africana P.Beauv.	Avicennia germinans (L.) L.	White mangrove	Ogbun (Yor.), Ofun (Ig.)	Acanthaceae	Avicenniaceae	Shrub	Medicine, Fuelwood	Unspecified	Unspecified	Unspecified	Kayode (2005)
	119	Axonopus compressus (Sw.) P.Beauv.		Tropical Carpet Grass/Wide-Leaved Carpet Grass	Idi (Yor.)	Poaceae		Grass	Malaria	Leaf	Unspecified	Unspecified	Evbuomwan et al. (2023)
	119	Axonopus compressus (Sw.) P.Beauv.							Malaria	Whole plant	Unspecified	Unspecified	Dike et al. (2012)
	119	Axonopus compressus (Sw.) P.Beauv.							Malaria	Whole plant	Decoction	Unspecified	Iyamah and Idu (2015)
	120	Azadirachta indica A. Juss.		Neem	Darbejiya/Maina (H.), Dongoyaro (Yor.), Atu yabasi (Ig.)	Meliaceae		Tree	COVID-19, Flu	Leaf/Bark	Decoction/Infusion	Oral	Odebunmi et al. (2022)
	120	Azadirachta indica A. Juss.							Anti-snake bite	Unspecified	Unspecified	Unspecified	Lawal et al. (2022)
	120	Azadirachta indica A. Juss.							Cough	Unspecified	Unspecified	Unspecified	Lawal et al. (2020)
	120	Azadirachta indica A. Juss.							Diabetes	Leaf/Fruit	Decoction/Infusion	Oral	Abo et al. (2008)
	120	Azadirachta indica A. Juss.							Headache, Fever	Leaf/Bark	Concoction	Oral	Ampitan (2013)
	120	Azadirachta indica A. Juss.							Cancer	Bark	Unspecified	Unspecified	Abubakar et al. (2020a)
	120	Azadirachta indica A. Juss.							Malaria	Leaf/Root	Unspecified	Unspecified	Evbuomwan et al. (2023)
	120	Azadirachta indica A. Juss.							Malaria, Respiratory tract infection; Skin itching, Eczema	Leaf/Seed	Decoction/Infusion	Dermal/Oral	Olanipekun (2023)
	120	Azadirachta indica A. Juss.							Body cream	Leaf/Bark/Seed	Maceration	Dermal	Fred-Jaiyesimi et al. (2015)
	120	Azadirachta indica A. Juss.							Pediatric ailments	Leaf	Unspecified	Unspecified	Abubakar et al. (2017)
	120	Azadirachta indica A. Juss.							Intestinal worm	Leaf	Unspecified	Unspecified	Afolayan and Sowemimo (2023)
	120	Azadirachta indica A. Juss.							Wound	Leaf	Decoction	Oral/Cleansing	Ashidi et al. (2021)
	120	Azadirachta indica A. Juss.							Pesticide	Bark/Leaf/Seed/Stem-bark	Unspecified	Spreading/Spraying/Topical	Ali et al. (2022)
	120	Azadirachta indica A. Juss.							COVID-19	Leaf	Concoction	Steaming	Abubakar et al. (2022)
	120	Azadirachta indica A. Juss.							Smallpox, Monkey pox, COVID-19, Poliomyelitis, Yellow fever, Meningitis, Lassa fever	Leaf/Bark	Decoction/Concoction	Oral	Abubakar et al. (2022)
	120	Azadirachta indica A. Juss.							Malaria	Leaf	Unspecified	Unspecified	Idowu et al. (2010)
	120	Azadirachta indica A. Juss.							Fevers	Leaf	Decoction/Maceration	Oral	Igoli et al. (2004)
	120	Azadirachta indica A. Juss.							Malaria	Leaf/Bark	Decoction	Oral	Erinoso and Aworinde (2012)
	120	Azadirachta indica A. Juss.							Malaria	Leaf/Bark/Seed/Root	Unspecified	Unspecified	Dike et al. (2012)
	120	Azadirachta indica A. Juss.							Malaria	Stem-bark/Leaf	Unspecified	Unspecified	Ishola et al. (2014)
	120	Azadirachta indica A. Juss.							Malaria	Bark/Leaf	Decoction	Unspecified	Mahmoud et al. (2020)
	120	Azadirachta indica A. Juss.							Malaria	Leaf/Stem-bark	Unspecified	Unspecified	Olorunnisola et al. (2013)
	120	Azadirachta indica A. Juss.							Vector-borne diseases	Leaf	Smoking	Positioning	Sonibare et al. (2015)
	120	Azadirachta indica A. Juss.							Animal diarrhoea	Leaf	Unspecified	Unspecified	Offiah et al. (2011)
	120	Azadirachta indica A. Juss.							Malaria	Root/Stem-bark/Leaf/Flower	Decoction	Oral	Odoh et al. (2018)
	120	Azadirachta indica A. Juss.							Yellow fever	Leaf	Unspecified	Unspecified	Yaradua and El-Ghani (2014)
	120	Azadirachta indica A. Juss.							Diabetes	Leaf/Root/Bark	Infusion/Decoction	Oral	Shinkafi et al. (2015)
	120	Azadirachta indica A. Juss.							Malaria	Leaf/Bark	Concoction	Unspecified	Olajide and Agbelusi (2018)
	120	Azadirachta indica A. Juss.							Malaria	Leaf/Bark	Unspecified	Unspecified	Aworinde et al. (2018)
	120	Azadirachta indica A. Juss.							Skin disease, Boil, Malaria, Cough	Leaf/Bark	Infusion/Decoction	Topical/Oral	Ajibesin et al. (2012)
	120	Azadirachta indica A. Juss.							Malaria	Leaf/Stem-bark	Infusion/Decoction	Unspecified	Oyeyemi et al. (2019)
	120	Azadirachta indica A. Juss.							Malaria, Fevers	Unspecified	Unspecified	Unspecified	Soladoye et al. (2005)
	120	Azadirachta indica A. Juss.							Jaundice	Stem-bark	Unspecified	Unspecified	Oladunmoye and Kehinde (2011)
	120	Azadirachta indica A. Juss.							Malaria, Measles, Typhoid	Leaf	Decoction	Oral	Odewo et al. (2022)
	120	Azadirachta indica A. Juss.							Fever	Leaf	Decoction	Body bath	Kankara et al. (2015)
	120	Azadirachta indica A. Juss.							Malaria	Leaf	Decoction	Unspecified	Iyamah and Idu (2015)
	121	Azolla filiculoides Lam.		Mosquito fern/Water fern		Salviniaceae		Fern	Unspecified	Unspecified	Unspecified	Unspecified	Odewo et al. (2022)
	122	Bacopa floribunda (R.Br.) Wettst.		Water hyssop/Indian pennywort	Oniyemiye (Yor.)	Plantaginaceae	Scrophulariaceae	Herb	Neurodegenerative disorders	Leaf	Unspecified	Unspecified	Sonibare and Ayoola (2015)
	123	Bakerella poissonii (Lecomte) Balle		Spurge		Loranthaceae		Shrub	Intestinal worm	Sap	Unspecified	Unspecified	Afolayan and Sowemimo (2023)
	124	Balanites aegyptiaca (L.) Delile		Desert date	Aduwa (H.), Teji (Yor.), Utazi (Ig.)	Zygophyllaceae	Balanitaceae	Tree	Gastrointestinal ailments	Leaf	Unspecified	Unspecified	Sulaiman et al. (2022)
	124	Balanites aegyptiaca (L.) Delile							Snakebite	Root	Maceration	Topical	Ampitan (2013)
	124	Balanites aegyptiaca (L.) Delile							Cancer	Bark	Unspecified	Unspecified	Abubakar et al. (2020a)
	124	Balanites aegyptiaca (L.) Delile							Yellow fever	Bark	Concoction	Oral	Ampitan (2013)
	124	Balanites aegyptiaca (L.) Delile							Cough, Fever, Parasitic skin diseases, Schistosomiasis, Strong antidote to arrow poison	Unspecified	Unspecified	Unspecified	Ayeni and Kayode (2019)
	124	Balanites aegyptiaca (L.) Delile							Guinea worm infestation	Root/Fruit/Bark	Unspecified	Unspecified	Adekunle et al. (2007)
	124	Balanites aegyptiaca (L.) Delile							Cancer	Bark/Leaf	Decoction	Oral	Malami et al. (2020)
	124	Balanites aegyptiaca (L.) Delile							Pile	Stem	Pulverization	Oral	Abdallah et al. (2020)
	124	Balanites aegyptiaca (L.) Delile							Pediatric ailments	Stem-bark/Seed	Unspecified	Unspecified	Abubakar et al. (2017)
	124	Balanites aegyptiaca (L.) Delile							Hepatitis, Monkey pox, Meningitis, Smallpox, Poliomyelitis	Stem-bark	Decoction	Oral	Abubakar et al. (2022)
	124	Balanites aegyptiaca (L.) Delile							Bladder stone	Fruit	Unspecified	Unspecified	Yaradua and El-Ghani (2014)
	124	Balanites aegyptiaca (L.) Delile							Diabetes	Leaf/Root/Bark	Maceration/Decoction	Oral	Shinkafi et al. (2015)
	124	Balanites aegyptiaca (L.) Delile							Stomachache	Leaf	Maceration	Oral	Kankara et al. (2015)
	124	Balanites aegyptiaca (L.) Delile							Malaria	Root	Decoction	Unspecified	Iyamah and Idu (2015)
	125	Balsamodendrum africanum Arn.	Commiphora africana var africana (A. Rich.) Engl.	African myrrh,	Dashi/Iskici/Durumi (H.)	Burseraceae		Tree	Malaria, Toothache, Typhoid fever	Unspecified	Unspecified	Unspecified	Ayeni and Kayode (2019)
	125	Balsamodendrum africanum Arn.							Arthritis	Whole plant	Infusion	Unspecified	Salihu et al. (2018)
	125	Balsamodendrum africanum Arn.							Erectile dysfunction	Root	Decoction	Oral	Ohemu et al. (2024)
	125	Balsamodendrum africanum Arn.							Cancer	Root/Stem-bark	Unspecified	Unspecified	Ngulde et al. (2015)
	126	Bambusa arundinacea (Retz.) Willd.	Bambusa bambos (L.) Voss	Giant thorny bamboo/Indian thorny bamboo	Gora (H.), Oparun (Yor.), Atosi (Ig.)	Poaceae		Clump	Malaria	Whole plant	Decoction	Unspecified	Mahmoud et al. (2020)
	127	Bambusa vulgaris Schrad.		Bamboo	Góoràa (H.), Oparun (Yor.)	Poaceae		Clump	Cough	Unspecified	Unspecified	Unspecified	Lawal et al. (2020)
	127	Bambusa vulgaris Schrad.							Diabetes, Rashes	Leaf	Decoction/Pounding	Oral	Olanipekun (2023)
	127	Bambusa vulgaris Schrad.							Toxic plant	Leaf	Unspecified	Oral	Fred-Jaiyesimi and Ajibesin (2012)
	127	Bambusa vulgaris Schrad.							Malaria	Leaf	Unspecified	Unspecified	Idowu et al. (2010)
	127	Bambusa vulgaris Schrad.							Measles, Chickenpox, Gonorrhea, Syphilis	Leaf	Decoction/Infusion	Oral	Erinoso and Aworinde (2012)
	127	Bambusa vulgaris Schrad.							Measles	Leaf	Unspecified	Oral	Idu et al. (2010)
	127	Bambusa vulgaris Schrad.							Measles	Leaf	Unspecified	Unspecified	Sonibare et al. (2009)
	127	Bambusa vulgaris Schrad.							Female sexual dysfunction, Female Infertility	Leaf	Unspecified	Unspecified	Nurudeen et al. (2022)
	127	Bambusa vulgaris Schrad.							Malaria	Root/Leaf	Decoction	Oral/Bathing	Oyeyemi et al. (2019)
	127	Bambusa vulgaris Schrad.							Weight loss, Fevers	Unspecified	Unspecified	Unspecified	Soladoye et al. (2005)
	127	Bambusa vulgaris Schrad.							Cancer	Leaf	Decoction	Oral/Bathing	Segun et al. (2018)
	127	Bambusa vulgaris Schrad.							Measles	Leaf	Unspecified	Unspecified	Oladunmoye and Kehinde (2011)
	127	Bambusa vulgaris Schrad.							Unspecified	Unspecified	Unspecified	Unspecified	Odewo et al. (2022)
	127	Bambusa vulgaris Schrad.							Malaria	Leaf	Decoction	Unspecified	Iyamah and Idu (2015)
	128	Baphia nitida G.Lodd.		African-sandalwood	Majigi (H.), Irosun (Yor.), Aboshi (Ig.)	Fabaceae		Shrub	Divinity	Unspecified	Unspecified	Unspecified	Lawal et al. (2022)
	128	Baphia nitida G.Lodd.							Guinea worm infestation	Leaf	Unspecified	Unspecified	Adekunle et al.(2007)
	128	Baphia nitida G.Lodd.							Body cream	Bark/Root	Juice	Dermal	Fred-Jaiyesimi et al. (2015)
	128	Baphia nitida G.Lodd.							Boil	Leaf/Twig/Stem-bark/Roots	Mastication/Poultice	Unspecified	Enebeli-Ekwutoziam et al. (2021)
	128	Baphia nitida G.Lodd.							Malaria	Leaf/Stem-bark	Unspecified	Unspecified	Idowu et al. (2010)
	128	Baphia nitida G.Lodd.							Neurodegenerative disorders	Leaf	Unspecified	Unspecified	Sonibare and Ayoola (2015)
	128	Baphia nitida G.Lodd.							Tuberculosis	Bark	Infusion	Unspecified	Ogbole and Ajaiyeoba (2010)
	128	Baphia nitida G.Lodd.							Tooth decay	Leaf	Unspecified	Unspecified	Aworinde et al. (2018)
	128	Baphia nitida G.Lodd.							Boil, Tuberculosis	Unspecified	Unspecified	Unspecified	Soladoye et al. (2005)
	128	Baphia nitida G.Lodd.							Gonorrhoea, Haemorrhoid	Root-bark	Decoction/Tincture	Oral	Ajibesin et al. (2008)
	128	Baphia nitida G.Lodd.							Malaria	Leaf/Stem-bark	Decoction	Unspecified	Iyamah and Idu (2015)
	129	Baphia pubescens Hook.f.		Camwood/Benin camwood	Majigi (H.), Awewi/Awebi (Yor.), Abosi ofia (Ig.)	Fabaceae		Tree	Wounds, Ringworm	Leaf/Stem-bark/Root	Decoction/Infusion	Unspecified	Enebeli-Ekwutoziam et al. (2021)
	130	Barleria buxifolia L.		Box-Leaved Barleria.		Acanthaceae		Herb	Diabetes, Respiratory diseases, Anaemia, Toothache, Cough	Leaf	Concoction	Oral	Olanipekun (2023)
	131	Barleria opaca (Vahl) Nees		Kwahu	Aarenikosun (Yor.)	Acanthaceae		Shrub	Diabetes	Unspecified	Unspecified	Unspecified	Lawal et al. (2022)
	132	Barleria prionitis L.		Porcupine flower		Acanthaceae		Shrub	Malaria	Leaf	Decoction	Unspecified	Mahmoud et al. (2020)
	133	Basella alba L.		Ceylon Spinach/Indian spinach	Amunututu (Yor.), Gborongi (Ig.)	Basellaceae		Climber	Postpartum hemorrhage	Leaf	Decoction	Oral	Kadiri et al. (2015)
	133	Basella alba L.							Guinea worm infestation	Root	Unspecified	Unspecified	Adekunle et al. (2007)
	133	Basella alba L.							Boils	Whole plant	Infusion	Unspecified	Enebeli-Ekwutoziam et al. (2021)
	133	Basella alba L.							Cancer	Leaf/Root	Unspecified	Unspecified	Afolayan et al. (2020)
	133	Basella alba L.							Stomach disturbance	Leaf	Decoction	Unspecified	Olajide and Agbelusi (2018)
	133	Basella alba L.							Laxative	Whole plant	Infusion	Oral	Ajibesin et al. (2012)
	134	Bauhinia reticulata DC.	Piliostigma reticulatum (DC.) Hochst.	Purple orchid tree/Mountain Ebony	Kalgo (H.), Abafe (Yor.), Okpo atu (Ig.)	Fabaceae		Tree	Wounds, Ulcer, Herpetic, Influenza, Brocho-pulmonary diseases, Cough, Cold, Snake bite, Stomach ache	Unspecified	Unspecified	Unspecified	Ayeni and Kayode (2019)
	134	Bauhinia reticulata DC.							Diarrhoea	Bark	Unspecified	Unspecified	Etuk et al. (2009)
	134	Bauhinia reticulata DC.							Pile, Dysentery, Diarrhoea	Stem	Powder	Oral	Abdallah et al. (2020)
	134	Bauhinia reticulata DC.							Hepatitis, Poliomyelitis, Smallpox	Leaf	Decoction	Oral	Abubakar et al. (2022)
	134	Bauhinia reticulata DC.							Asthma	Bark	Maceration	Oral	Sonibare and Gbile (2008)
	134	Bauhinia reticulata DC.							Animal diarrhoea	Leaf	Unspecified	Unspecified	Offiah et al. (2011)
	134	Bauhinia reticulata DC.							Diabetes	Root/Bark	Decoction	Oral	Shinkafi et al. (2015)
	134	Bauhinia reticulata DC.							General wellbeing	Leaf	Decoction	Oral	Kankara et al. (2015)
	135	Bauhinia rufescens Lam.		Silver butterfly tree	Jirga/Matsagi (H.)	Fabaceae	Leguminosae	Shrub	Cancer	Root	Unspecified	Unspecified	Abubakar et al. (2020a)
	135	Bauhinia rufescens Lam.							Cancer	Leaf/Bark/Root	Powder/Maceration	Oral/Topical	Malami et al. (2020)
	135	Bauhinia rufescens Lam.							Arthritis	Root	Decoction	Unspecified	Salihu et al. (2018)
	135	Bauhinia rufescens Lam.							Animal diarrhoea	Leaf	Unspecified	Unspecified	Offiah et al. (2011)
	135	Bauhinia rufescens Lam.							General wellbeing	Bark	Maceration	Oral	Kankara et al. (2015)
	136	Berlinia grandiflora (Vahl) Hutch. & Dalziel		Ebiara	Dokar rafi (H.), Apado (Yor.), Ubaba (Ig.)	Fabaceae		Tree	Aphrodisiac	Latex	Unspecified	Unspecified	Olajide and Agbelusi (2018)
	136	Berlinia grandiflora (Vahl) Hutch. & Dalziel							Malaria	Leaf/Stem-bark	Decoction	Unspecified	Iyamah and Idu (2015)
	137	Bidens bipinnata L.		Spanish needles	Abere oloko (Yor.), Ogwumma (Ig.)	Asteraceae		Herb	Easy delivery	Fruit	Unspecified	Unspecified	Aworinde et al. (2018)
	138	Bidens pilosa L.		Black-jack	Abẹ́rẹ olóko (Yor.), Ogwumma (Ig.)	Asteraceae		Herb	Cough	Unspecified	Unspecified	Unspecified	Lawal et al. (2022)
	138	Bidens pilosa L.							Diarrhea, Inflammation	Leaf	Squeezing/Decoction	Oral	Olanipekun (2023)
	138	Bidens pilosa L.							Diabetes	Seed	Decoction	Oral	Gbolade (2009)
	138	Bidens pilosa L.							Toxic plant	Spikes	Unspecified	Contact	Fred-Jaiyesimi and Ajibesin (2012)
	138	Bidens pilosa L.							COVID-19	Seed	Decoction	Oral	Abubakar et al. (2022)
	139	Bixa orellana L.		Achiote/Yellow dye	Osun-buke (Yor.), Uhíé ņkū/Ula machuku (Ig.)	Bixaceae		Shrub/Tree	Body cream	Fruit/Seed	Dried powder mixed with oil	Dermal	Fred-Jaiyesimi et al. (2015)
	139	Bixa orellana L.							Scrapes, Burns	Leaf/Fruit/Seed	Decoction	Unspecified	Enebeli-Ekwutoziam et al. (2021)
	139	Bixa orellana L.							Malaria	Leaf/Seed	Unspecified	Unspecified	Dike et al. (2012)
	139	Bixa orellana L.							Malaria	Stem-bark	Decoction	Unspecified	Oyeyemi et al. (2019)
	139	Bixa orellana L.							Wound, Inflammation, Infectious diseases	Unspecified	Unspecified	Unspecified	Soladoye et al. (2005)
	140	Blighia sapida K.D.Koenig		Akee apple	Gwanja kusa (H.), Ishin (Yor.), Okpu (Ig.)	Sapindaceae		Tree	Wound	Fruits/Seeds	Concoction	Oral/Bathing	Rafiu and Sonibare (2017)
	140	Blighia sapida K.D.Koenig							Diabetes	Leaf	Infusion	Oral	Gbolade (2009)
	140	Blighia sapida K.D.Koenig							Toxic plant	Leaf	Unspecified	Contact	Fred-Jaiyesismi and Ajibesin (2012)
	140	Blighia sapida K.D.Koenig							Dysentery, Diabetes	Fruit	Soup condiment	Unspecified	Olajide and Agbelusi (2018)
	140	Blighia sapida K.D.Koenig							Skin disease, Wound	Leaf	Juice extraction	Oral/Topical	Ajibesin et al. (2012)
	140	Blighia sapida K.D.Koenig							Malaria	Leaf	Decoction	Unspecified	Iyamah and Idu (2015)
	141	Blumea perrottetiana DC.	Blumea axillaris (Lam.) DC.	Pink Blumea/Camphos	Aruntaba/Erutaba (Yor.)	Asteraceae		Herb	Malaria	Leaf	Decoction	Unspecified	Iyamah and Idu (2015)
	142	Boerhavia diffusa L.		Red Spiderling	Etiponla/Olowonjeja (Yor.),	Nyctaginaceae		Herb	Malaria	Unspecified	Unspecified	Unspecified	Lawal et al. (2022)
	142	Boerhavia diffusa L.							Male contraceptive	Leaf	Unspecified	Ring	Adebisi and Bello (2011)
	142	Boerhavia diffusa L.							Skin infection	Leaf	Squeezing/Decoction	Dermal	Olanipekun (2023)
	142	Boerhavia diffusa L.							Benign prostatic hyperplasia	Leaf	Maceration	Oral	Ofeimun and Temitope (2019)
	142	Boerhavia diffusa L.							Cancer (Cervical/Prostrate)	Root	Concoction/Soup	Oral	Ambali et al. (2021)
	142	Boerhavia diffusa L.							Asthma	Whole plant	Infusion	Oral	Ajibesin et al. (2012)
	142	Boerhavia diffusa L.							Rheumatism, Skin infection, Microbial problems, Convulsion, Jaundice	Leaf/Root	Unspecified	Unspecified	Omotayo and Borokinni (2012)
	142	Boerhavia diffusa L.							Inflammation, Jaundice, Asthma, Rheumatism, Nephrological disorders, Ascites, Anemia	Unspecified	Unspecified	Unspecified	Soladoye et al. (2005)
	142	Boerhavia diffusa L.							Cancer	Root	Powder mixed with black soap	Bathing	Segun et al. (2018)
	142	Boerhavia diffusa L.							Inflammation	Whole plant	Decoction	Oral	Kankara et al. (2015)
	143	Bombax buonopozense Beauverd		Gold Coast bombax	Kurya (H.), Ponpola (Yor.), Akpu (Ig.)	Malvaceae		Tree	Wound	Bark	Decoction	Bathing/Oral	Rafiu and Sonibare (2017)
	143	Bombax buonopozense Beauverd							Shiny skin	Leaf	Dried powder mixed with oil	Dermal	Fred-Jaiyesimi et al. (2015)
	143	Bombax buonopozense Beauverd							Children scalp infections	Bark	Decoction	Oral/Bathing	Aworinde and Erinoso (2015)
	143	Bombax buonopozense Beauverd							Microbial skin infection, Convulsion, Fevers, Oedema, Insanity,	Leaf	Decoction/Emollient	Unspecified	Borokini and Omotayo (2012)
	143	Bombax buonopozense Beauverd							Cancer	Leaf	Unspecified	Unspecified	Afolayan et al. (2020)
	143	Bombax buonopozense Beauverd							Neurodegenerative disorders	Leaf	Unspecified	Unspecified	Sonibare and Ayoola (2015)
	143	Bombax buonopozense Beauverd							Vector-borne diseases	Bark	Concoction	Oral	Sonibare et al. (2015)
	143	Bombax buonopozense Beauverd							Arthritis, Infectious diseases, Skin diseases	Unspecified	Unspecified	Unspecified	Soladoye et al. (2005)
	143	Bombax buonopozense Beauverd							Cancer	Leaf	Unspecified	Unspecified	Segun et al. (2018)
	144	Bombax ceiba L.		Red silk-cotton tree	Gujjiya/kurya (H.), Awori (Yor.), Akpudele (Ig.)	Malvaceae	Bombacaceae	Tree	Pesticide	Leaf	Unspecified	Dressing	Ali et al. (2022)
	145	Bombax costatum Pellegr. & Vuillet		Red-flowered silk cotton tree	Kuriya/Gurjiya/Rimi mai kaya (H.), Póponlà òdàn (Yor.)	Malvaceae	Bombacaceae	Tree	Arthritis	Stem-bark	Decoction	Unspecified	Salihu et al. (2018)
	146	Borassus flabellifer L.		Palmyra palm/Sea coconut	Giginya (H.), Agbon oludu/Agbon eye (Yor.), Ubiri (Ig.)	Arecaceae		Tree	Diabetes	Bark	Decoction	Oral	Shinkafi et al. (2015)
	147	Borreria ocymoides (Burm.f.) DC.	Spermacoce ocymoides Burm.f.	Purple leaved button weed	Irawo ile (Yor.)	Rubiaceae		Herb	Body cream	Leaf	Dried powder mixed with oil	Dermal	Fred-Jaiyesimi et al. (2015)
	147	Borreria ocymoides (Burm.f.) DC.							Microbial infection, Wounds	Leaf	Decoction/Paste	Oral/Topical	Omotayo and Borokinni (2012)
	148	Borreria scabra (Schumach. & Thonn.) K.Schum.	Spermacoce ruelliae DC.	Tiger bush	Awede (Yor.)	Rubiaceae		Herb	Ringworm, Diabetes, Eczema, Birth control	Unspecified	Unspecified	Unspecified	Lawal et al. (2022)
	148	Borreria scabra (Schumach. & Thonn.) K.Schum.							Unspecified	Unspecified	Unspecified	Unspecified	Odewo et al. (2022)
	149	Borreria verticillata (L.) G. Mey.	Spermacoce verticillata L.	Shrubby false buttonweed/Whitehead broom	Karya garma (H.), Irawo'le/Awede (Yor.), Nyenyere (Ig.)	Rubiaceae		Herb	Birth control, Diabetes	Whole plant	Decoction/Squashing	Oral/Topical	Lawal et al. (2022)
	149	Borreria verticillata (L.) G. Mey.							Low sperm count, Weak erection	Whole plant	Soup	Oral	Sonibare and Abegunde (2012)
	149	Borreria verticillata (L.) G. Mey.							Eczema, Scabies, Infectious diseases	Unspecified	Unspecified	Unspecified	Soladoye et al. (2005)
	149	Borreria verticillata (L.) G. Mey.							Skin diseases	Leaf	Squeezing	Topical	Ajibesin et al. (2008)
	149	Borreria verticillata (L.) G. Mey.							Cough	Unspecified	Unspecified	Unspecified	Lawal et al. (2020)
	149	Borreria verticillata (L.) G. Mey.							Pesticide	Latex	Unspecified	Topical	Ali et al. (2022)
	149	Borreria verticillata (L.) G. Mey.							Female sexual dysfunction, Female Infertility	Bark	Unspecified	Unspecified	Nurudeen et al. (2022)
	149	Borreria verticillata (L.) G. Mey.							Skin infection	Whole plant	Unspecified	Unspecified	Omotayo and Borokinni (2012)
	150	Boscia salicifolia Oliv.		Hanza/Willow leaved shepherd tree	Zure (H.)	Capparaceae		Tree	COVID-19	Leaf	Decoction	Oral	Abubakar et al. (2022)
	150	Boscia salicifolia Oliv.							Breast milk enhancement	Leaf	Powder	Oral	Kankara et al. (2015)
	151	Boscia senegalensis Lam.		Senegal boscia/Hanza	Anza/Anzagi (H.),	Capparaceae		Shrub	Cancer	Leaf	Unspecified	Unspecified	Abubakar et al. (2020a)
	151	Boscia senegalensis Lam.							Cancer	Leaf/Root	Maceration/Decoction	Oral	Malami et al. (2020)
	151	Boscia senegalensis Lam.							Arthritis	Leaf	Infusion	Unspecified	Salihu et al. (2018)
	151	Boscia senegalensis Lam.							Monkey pox, Smallpox, Lassa fever	Root/Leaf/Bark	Powder/Decoction	Topical	Abubakar et al. (2022)
	152	Bosqueia angolensis Ficalho	Trilepisium madagascariense DC.	False-fig	Saworo (Yor.)	Moraceae		Tree	Anemia	Bark	Unspecified	Unspecified	Idu et al. (2010)
	153	Boswellia dalzielii Hutch.		Frankincense tree	Hano/Harrab (H.),	Burseraceae		Tree	Stomachache	Leaf	Unspecified	Unspecified	Sulaiman et al. (2022)
	153	Boswellia dalzielii Hutch.							Arthritis	Stem-bark	Decoction	Unspecified	Salihu et al. (2018)
	153	Boswellia dalzielii Hutch.							Diaorrhea	Bark	Unspecified	Unspecified	Etuk et al. (2009)
	153	Boswellia dalzielii Hutch.							Mental illness	Stem-bark	Powder/Infusion	Oral	Ibrahim et al. (2007)
	153	Boswellia dalzielii Hutch.							Pediatric ailments	Stem-bark	Unspecified	Unspecified	Abubakar et al. (2017)
	153	Boswellia dalzielii Hutch.							Gastrointestinal disorders, Worms	Bark/Leaf	Maceration/Concoction	Bathing	Amusa et al. (2010)
	153	Boswellia dalzielii Hutch.							Hallucinations/Aggression	Leaf/Bark/Root	Infusion/Incense	Oral/inhalation	Lor et al. (2017)
	153	Boswellia dalzielii Hutch.							Poliomyelitis, Smallpox	Stem-bark	Decoction	Oral	Abubakar et al. (2022)
	153	Boswellia dalzielii Hutch.							Animal diarrhoea	Unspecified	Unspecified	Unspecified	Offiah et al. (2011)
	153	Boswellia dalzielii Hutch.							Yellow fever	Bark/Leaf	Unspecified	Unspecified	Yaradua and El-Ghani (2014)
	153	Boswellia dalzielii Hutch.							Diabetes	Root	Decoction	Oral	Shinkafi et al. (2015)
	153	Boswellia dalzielii Hutch.							Cancer	Stem-bark	Unspecified	Unspecified	Ngulde et al. (2015)
	153	Boswellia dalzielii Hutch.							Pile	Bark	Powder	Oral	Kankara et al. (2015)
	154	Boswellia odorata Hutch.		Nigerian frankincense	Arrarabi (H.)	Burseraceae		Tree	Stomachache	Leaf/Bark	Unspecified	Unspecified	Sulaiman et al. (2022)
	155	Botrychium lanuginosum Wall. ex Hook. & Grev.		Grapefern	Iya, Oziza ato (Ig.)	Ophioglossaceae		Fern	Vegetable, Catarrh, Pneumonia, Expectorant, Facial mask	Young leaf/Rhizome/Root	Soup/Decoction/Paste	Oral/Topical	Nwosu (2002)
	156	Brachystegia nigerica Hoyle & A.P.D.Jones			Agunri/Eku (Yor.), Achi (Ig.)	Fabaceae	Caesalpiniaceae	Tree	Fuelwood	Unspecified	Unspecified	Unspecified	Kayode (2005)
	157	Bridelia atroviridis Müll.Arg.		Rare forest bridelia	Aarasa/Asaragba (Yor.), Aga (Ig.)	Phyllanthaceae		Tree	Eczema	Leaf	Unspecified	Topical	Idu et al. (2010)
	157	Bridelia atroviridis Müll.Arg.							Fuelwood	Unspecified	Unspecified	Unspecified	Kayode (2005)
	157	Bridelia atroviridis Müll.Arg.							Jaundice	Leaf	Unspecified	Unspecified	Oladunmoye and Kehinde (2011)
	158	Bridelia exaltata F.Muell.		Brush Ironbark/Brown Birch	Kizni(H.), Ira (Yor.), Ola (Ig.)	Phyllanthaceae		Shrub	Lassa fever	Stem-bark	Decoction	Oral	Abubakar et al. (2022)
	159	Bridelia ferruginea Benth.		Bridelia	Kirni/Kizni (H.), Ira/Iralodan (Yor.), Oha/Ede/Ola (Ig.)	Phyllanthaceae	Euphorbiaceae	Shrub	Stomachache	Bark	Unspecified	Unspecified	Sulaiman et al. (2022)
	159	Bridelia ferruginea Benth.							Cough, Birth control	Unspecified	Unspecified	Unspecified	Lawal et al. (2022),
	159	Bridelia ferruginea Benth.							Cough, Fever, Pain, Dysentery, Laxatives,	Unspecified	Unspecified	Unspecified	Ayeni and Kayode (2019)
	159	Bridelia ferruginea Benth.							Wound	Bark	Unspecified	Unspecified	Rafiu and Sonibare (2017)
	159	Bridelia ferruginea Benth.							Stomach pain	Stem-bark	Unspecified	Unspecified	Kadiri et al. (2015)
	159	Bridelia ferruginea Benth.							Cough	Unspecified	Unspecified	Unspecified	Lawal et al. (2020)
	159	Bridelia ferruginea Benth.							Diabetes	Leaf	Decoction	Oral	Abo et al. (2008)
	159	Bridelia ferruginea Benth.							Respiratory tract infection, Malaria	Leaf/Bark	Decoction	Oral	Olanipekun (2023)
	159	Bridelia ferruginea Benth.							Diaorrhea	Bark	Unspecified	Unspecified	Etuk et al. (2009)
	159	Bridelia ferruginea Benth.							Body wash	Leaf	Powder mixed with black soap	Bathing	Fred-Jaiyesimi et al. (2015)
	159	Bridelia ferruginea Benth.							Dysentery, Whooping cough	Root/Stem	Decoction/Mastication	Oral	Amusa et al. (2010)
	159	Bridelia ferruginea Benth.							Cancer	Stem-bark	Unspecified	Unspecified	Ngulde et al. (2015)
	159	Bridelia ferruginea Benth.							Poliomyelitis	Leaf	Decoction	Oral	Abubakar et al. (2022)
	159	Bridelia ferruginea Benth.							Fish poison, Arrow poison	Bark	Maceration/Paste	Pouring/Rubbing	Igoli et al. (2004)
	159	Bridelia ferruginea Benth.							Asthma	Stem-bark	Decoction	Oral	Sonibare and Gbile (2008)
	159	Bridelia ferruginea Benth.							Fuelwood	Unspecified	Unspecified	Unspecified	Kayode (2005)
	159	Bridelia ferruginea Benth.							Diabetes	Bark	Decoction	Oral	Shinkafi et al. (2015)
	159	Bridelia ferruginea Benth.							Dysentery, Teeth disease, Antibacterial, Malaria	Leaf/Stem	Decoction/Mastication	Unspecified	Olajide and Agbelusi (2018)
	159	Bridelia ferruginea Benth.							Mouth wash	Stem	Unspecified	Unspecified	Aworinde et al. (2018)
	159	Bridelia ferruginea Benth.							Tuberculosis, Respiratory disorders	Stem-bark/Root	Unspecified	Unspecified	Mann et al. (2007)
	159	Bridelia ferruginea Benth.							Malaria	Stem-bark	Decoction	Unspecified	Oyeyemi et al. (2019)
	159	Bridelia ferruginea Benth.							Cancer	Bark/Leaf	Decoction	Oral/Bathing	Segun et al. (2018)
	159	Bridelia ferruginea Benth.							Hepatitis	Stem-bark	Unspecified	Unspecified	Oladunmoye and Kehinde (2011)
	159	Bridelia ferruginea Benth.							Unspecified	Unspecified	Unspecified	Unspecified	Odewo et al. (2022)
	159	Bridelia ferruginea Benth.							General wellbeing	Bark	Decoction	Oral	Kankara et al. (2015)
	160	Bridelia micrantha (Hochst.) Baill. (Hochst.)		Mitzeeri, Coastal golden-leaf	Kirni (H.), Arasa/Fọnufọnu (Yor.), Egede/Oga ofia (Ig.)	Phyllanthaceae	Euphorbiaceae	Shrub/Tree	Diabetes	Leaf	Decoction	Oral	Abo et al. (2008)
	160	Bridelia micrantha (Hochst.) Baill. (Hochst.)							Guinea worm infestation	Bark	Unspecified	Unspecified	Adekunle et al. (2007)
	160	Bridelia micrantha (Hochst.) Baill. (Hochst.)							Diabetes	Bark	Infusion	Oral	Gbolade (2009)
	160	Bridelia micrantha (Hochst.) Baill. (Hochst.)							Yellow fever, Jaundice	Leaf/Fruit	Concoction	Unspecified	Olajide and Agbelusi (2018)
	160	Bridelia micrantha (Hochst.) Baill. (Hochst.)							Malaria	Stem-bark	Decoction	Unspecified	Oyeyemi et al. (2019)
	161	Bridelia scleroneura Müll.Arg.		African ironwood	Dorowan birni/Gwiwa rakumi (H.)	Phyllanthaceae		Shrub	Cancer	Root	Unspecified	Unspecified	Ngulde et al. (2015)
	162	Bryophyllum pinnatum (Lam.) Oken		Miracleleaf	Odundun/Abamoda (Yor.), Oda opuye/Okpokoroko (Ig.)	Crassulaceae	Oxlidaceae	Herb	Cancer (Prostate, breast)	Leaf	Concoction	Oral	Abubakar et al. (2020b)
	162	Bryophyllum pinnatum (Lam.) Oken							Sight, Pimples	Unspecified	Unspecified	Unspecified	Lawal et al. (2022)
	162	Bryophyllum pinnatum (Lam.) Oken							Cough	Unspecified	Unspecified	Unspecified	Lawal et al. (2020)
	162	Bryophyllum pinnatum (Lam.) Oken							Guinea worm infestation	Leaf	Unspecified	Unspecified	Adekunle et al. (2007)
	162	Bryophyllum pinnatum (Lam.) Oken							Sedative	Leaf	Unspecified	Unspecified	Hassan et al. (2023)
	162	Bryophyllum pinnatum (Lam.) Oken							Anxiety	Leaf	Decoction	Oral	Lor et al. (2017)
	162	Bryophyllum pinnatum (Lam.) Oken							Wound	Seed	Concoction	Oral	Ashidi et al. (2021)
	162	Bryophyllum pinnatum (Lam.) Oken							Cough	Leaf	Incineration	Oral	Erinoso and Aworinde (2012)
	162	Bryophyllum pinnatum (Lam.) Oken							Cancer	Leaf/Root	Unspecified	Unspecified	Afolayan et al. (2020)
	162	Bryophyllum pinnatum (Lam.) Oken							Tuberculosis	Leaf	Infusion	Unspecified	Ogbole and Ajaiyeoba (2010)
	162	Bryophyllum pinnatum (Lam.) Oken							Cancer (cervical/Prostrate)	Leaf	Concoction	Oral	Ambali et al. (2021)
	162	Bryophyllum pinnatum (Lam.) Oken							Fever, Earache	Leaf	Unspecified	Unspecified	Aworinde et al. (2018)
	162	Bryophyllum pinnatum (Lam.) Oken							Ear infection, Cough, Boil, Convulsion	Leaf	Juice extraction	Eye drops/Oral	Ajibesin et al. (2012)
	162	Bryophyllum pinnatum (Lam.) Oken							Malaria	Leaf	Decoction	Unspecified	Oyeyemi et al. (2019)
	162	Bryophyllum pinnatum (Lam.) Oken							Cancer	Leaf	Unspecified	Unspecified	Segun et al. (2018)
	162	Bryophyllum pinnatum (Lam.) Oken							Measles, Hepatitis, Poliomyelitis	Leaf	Unspecified	Unspecified	Oladunmoye and Kehinde (2011)
	162	Bryophyllum pinnatum (Lam.) Oken							Unspecified	Unspecified	Unspecified	Unspecified	Odewo et al. (2022)
	163	Buchholzia coriacea Engl.		Elephant kola/Musk tree/Wonderful kola	Aponmu/Obo (Yor.), Oji ogwu (Ig.)	Capparaceae		Tree	Malaria	Seed/Stem-bark/Leaf	Maceration	Oral	Odoh et al. (2018)
	164	Burkea africana Hook.		Wild syringa	Gwazan kura/Bakin makarfo (H.), Apasa (Yor.)	Fabaceae		Tree	Stomachache, Fatigue, Joint pain	Leaf/Bark	Decoction/Maceration	Bathing/Oral	Amusa et al. (2010)
	164	Burkea africana Hook.							Animal diarrhoea	Unspecified	Unspecified	Unspecified	Offiah et al. (2011)
	164	Burkea africana Hook.							Malaria	Stem-bark	Decoction	Unspecified	Iyamah and Idu (2015)
	165	Byrsocarpus coccineus Schumach. & Thonn.	Rourea coccinea (Schumach. & Thonn.) Benth.	Crimson thyme	Tsaamiyar kasa/Hallilua (H.), Amuje/Amuje wewe (Yor.), Oke abolo (Ig.)	Connaraceae		Shrub	Diarrhoea, Oedema, Jaundice, Worms, Venereal diseases, Dropsy	Unspecified	Unspecified	Unspecified	Ayeni and Kayode (2019)
	165	Byrsocarpus coccineus Schumach. & Thonn.							Wound, Skin disorders	Stem-bark	Concoction	Oral/Washing	Rafiu and Sonibare (2017)
	165	Byrsocarpus coccineus Schumach. & Thonn.							Malaria	Stem-bark	Unspecified	Unspecified	Evbuomwan et al. (2023)
	165	Byrsocarpus coccineus Schumach. & Thonn.							Hepatitis, Meningitis, Lassa fever, Yellow fever, Smallpox, Poliomyelitis	Leaf	Decoction	Oral	Abubakar et al. (2022)
	165	Byrsocarpus coccineus Schumach. & Thonn.							Female sexual dysfunction, Female Infertility	Leaf	Unspecified	Unspecified	Nurudeen et al. (2022)
	165	Byrsocarpus coccineus Schumach. & Thonn.							Diarrhoea, Pain, Skin disorders, Mouth disorders	Unspecified	Unspecified	Unspecified	Soladoye et al. (2005)
	165	Byrsocarpus coccineus Schumach. & Thonn.							Measles, Jaundice	Leaf/Stem=bark	Unspecified	Unspecified	Oladunmoye and Kehinde (2011)
	165	Byrsocarpus coccineus Schumach. & Thonn.							Prostate enlargement, Tumor	Leaf	Fermentation	Oral	Odewo et al. (2022)
	165	Byrsocarpus coccineus Schumach. & Thonn.							Breast milk enhancement	Whole plant	Powder	Oral	Kankara et al. (2015)
	166	Cactus opuntia var. inermis DC.		Prickly Pear Cactus		Cactaceae		Shrub	Malaria	Leaf	Juice extraction	Unspecified	Iyamah and Idu (2015)
	167	Cadaba farinosa Forssk.		Cadaba bush, herd’s boy fruit	Baggi/Hanza (H.),	Capparaceae		Tree	Hemorrhagic, Septicemia, Arthritis, Rheumatism, Diarrhea, Dysentery, Colds	Bark	Decoction	Oral	Ayeni and Kayode (2019)
	167	Cadaba farinosa Forssk.							Cancer	Leaf/Bark/Root	Maceration/Decoction	Oral	Malami et al. (2020)
	168	Caesalpinia bonduc (L.) Roxb.	Guilandina bonduc L.	Gray nicker/Fever nut	Ayoo (Yor.)	Fabaceae		Shrub	Hallucination, Improved vigour	Leaf	Infusion	Oral	Atawodi et al. (2014)
	168	Caesalpinia bonduc (L.) Roxb.							Cancer	Seed	Unspecified	Unspecified	Afolayan et al. (2020)
	168	Caesalpinia bonduc (L.) Roxb.							Measles	Leaf	Unspecified	Unspecified	Sonibare et al. (2009)
	168	Caesalpinia bonduc (L.) Roxb.							Chickenpox, Measles	Leaf	Unspecified	Unspecified	Oladunmoye and Kehinde (2011)
	169	Caesalpinia pulcherrima (L.) Sw.		Pride of Barbados/Peacock flower	Eko-omode	Fabaceae		Tree	Malaria	Leaf	Decoction	Unspecified	Iyamah and Idu (2015)
	170	Cajanus cajan (L.) Millsp.		Pigeon pea	Aduwa (H.), Ewa otili (Yor.), Fio fio, Hiohio (Ig.)	Fabaceae		Shrub	Cough	Leaf	Concoction	Oral	Lawal et al. (2020)
	170	Cajanus cajan (L.) Millsp.							Diaorrhea	Bark	Unspecified	Unspecified	Etuk et al. (2009)
	170	Cajanus cajan (L.) Millsp.							Cancer	Leaf	Poultice/Decoction	Topical/Concoction	Ashidi et al. (2010)
	170	Cajanus cajan (L.) Millsp.							Malaria	Leaf/Stem	Unspecified	Unspecified	Idowu et al. (2010)
	170	Cajanus cajan (L.) Millsp.							Measles, Chickenpox	Unspecified	Decoction	Oral	Erinoso and Aworinde (2012)
	170	Cajanus cajan (L.) Millsp.							Cancer	Leaf/Seed	Unspecified	Unspecified	Afolayan et al. (2020)
	170	Cajanus cajan (L.) Millsp.							Malaria	Leaf	Unspecified	Unspecified	Ishola et al. (2014)
	170	Cajanus cajan (L.) Millsp.							Measles	Leaf	Unspecified	Oral	Idu et al. (2010)
	170	Cajanus cajan (L.) Millsp.							Malaria	Leaf	Unspecified	Unspecified	Olorunnisola et al. (2013)
	170	Cajanus cajan (L.) Millsp.							Malaria, Protein constituent	Leaf/Seed	Concoction/Decoction	Unspecified	Olajide and Agbelusi (2018)
	170	Cajanus cajan (L.) Millsp.							Cancer (Cervical/Prostrate)	Leaf	Concoction	Oral	Ambali et al. (2021)
	170	Cajanus cajan (L.) Millsp.							Malaria	Leaf	Decoction	Unspecified	Oyeyemi et al. (2019)
	170	Cajanus cajan (L.) Millsp.							Smallpox	Seed	Pulverization	Topical	Ajibesin et al. (2008)
	170	Cajanus cajan (L.) Millsp.							Measles, Chickenpox	Leaf	Unspecified	Unspecified	Oladunmoye and Kehinde (2011)
	170	Cajanus cajan (L.) Millsp.							Malaria	Leaf	Decoction	Unspecified	Iyamah and Idu (2015)
	171	Caladium bicolor (Aiton) Vent.		Heart of Jesus,	Eje-Jesu (Yor.), Ede Umuagbara (Ig.)	Araceae		Herb	Pimples, Cough,	Root, Stem	Squeezing/Concoction	Oral/Topical	Lawal et al. (2022)
	171	Caladium bicolor (Aiton) Vent.							Skin diseases, Wound	Corm	Poultice	Unspecified	Enebeli-Ekwutoziam et al. (2021)
	171	Caladium bicolor (Aiton) Vent.							Conquering enemies	Leaf	Pulverization	Bathing	Sonibare and Abegunde (2012)
	171	Caladium bicolor (Aiton) Vent.							Skin disease, Wound	Corm	Poultice	Topical	Ajibesin et al. (2012)
	171	Caladium bicolor (Aiton) Vent.							Wounds, Sores, Bruises	Corm	Pounding	Topical	Ajibesin et al. (2008)
	172	Calamus guruba Buch.-Ham. ex Mart.		Guruba Rattan	Guruba (H.)	Arecaceae		Liana	Malaria	Fruit	Decoction/Infusion	Unspecified	Mahmoud et al. (2020)
	173	Calendula officinalis L.		Pot marigold	Ododo-maria (Yor.)	Asteraceae		Herb	Children’s fever, Skin infection	Flower	Powder/Decoction	Topical/Bathing	Adedeji et al. (2018)
	173	Calendula officinalis L.							Urinary tract infection, Inflammation	Leaf	Decoction/Poultice	Oral/Topical	Ajibesin et al. (2012)
	174	Calliandra haematocephala Hassk.		Blood red tassel flower/Powderpuff	Tude (Yor.)	Fabaceae		Shrub	Wound	Root	Decoction	Oral	Rafiu and Sonibare (2017)
	174	Calliandra haematocephala Hassk.							Malaria	Root	Unspecified	Unspecified	Evbuomwan et al. (2023)
	174	Calliandra haematocephala Hassk.							Body cream	Leaf	Dried powder mixed with oil	Dermal	Fred-Jaiyesimi et al. (2015)
	174	Calliandra haematocephala Hassk.							Cancer	Root	Unspecified	Unspecified	Afolayan et al. (2020)
	174	Calliandra haematocephala Hassk.							Stomachic, Ringworm	Root	Unspecified	Oral	Idu et al. (2010)
	174	Calliandra haematocephala Hassk.							Measles	Leaf/Root	Unspecified	Unspecified	Oladunmoye and Kehinde (2011)
	175	Calliandra portoricensis (Jacq.) Benth.	Zapoteca portoricensis (Jacq.) H.M.Hern.	Corpse awakener/Snowflake Acacia	Oga (H.), Tude (Yor.), Ekweanahi/Eriagbo/Ule (Ig.)	Fabaceae	Leguminosae	Shrub	Intestinal worm	Root	Unspecified	Unspecified	Afolayan and Sowemimo (2023)
	175	Calliandra portoricensis (Jacq.) Benth.							Asthma	Root	Maceration	Oral	Sonibare and Gbile (2008)
	175	Calliandra portoricensis (Jacq.) Benth.							Cancer (Breast)	Root/Leaf	Paste	Topical	Ambali et al. (2021)
	175	Calliandra portoricensis (Jacq.) Benth.							Breast engorgement, Worm expeller, Toothache	Unspecified	Unspecified	Unspecified	Soladoye et al. (2005)
	175	Calliandra portoricensis (Jacq.) Benth.							Cancer	Root	Decoction	Oral	Segun et al. (2018)
	176	Caloncoba echinata (Oliv.) Gilg		Gorli	Uhie (Ka.)	Achariaceae		Tree	Measles, Hepatitis, Diabetes	Leaf/Seed	Decoction	Oral	Ajibesin et al. (2012)
	177	Caloncoba glauca (P.Beauv.) Gilg		Caloncoba	Kakandika (Yor.), Udalà-ènwè(Ig.)	Achariaceae	Flacourtiaceae	Tree	Wound	Bark, Root	Decoction	Oral/Bathing	Rafiu and Sonibare (2017)
	178	Calophyllum inophyllum L.		Alexandrian Laurel	Calophyllum	Calophyllaceae	Hypericaceae	Tree	Scurvy	Unspecified	Unspecified	Unspecified	Lawal et al. (2022)
	179	Calopogonium mucunoides Desv.		Calopo	Werepe ibile/Agbiri (Yor.)	Fabaceae		Climber	Cough, Scurvy, Ulcer	Unspecified	Unspecified	Unspecified	Lawal et al. (2022)
	179	Calopogonium mucunoides Desv.							Immune booster, Scurvy, Diarrhoea	Leaf	Decoction	Oral	Borokini and Omotayo (2012)
	179	Calopogonium mucunoides Desv.							Ulcer, Wound, Sore	Leaf	Decoction	Oral	Odewo et al. (2022)
	180	Calotropis procera (Aiton) Dryand		Sodom apple	Tumifafiya (H.), Bomu-bomu (Yor.), Otosi (Ig.)	Asclepiadaceae		Shrub	Conjunctivitis, Cirrhosis	Leaf	Unspecified	Unspecified	Lawal et al. (2022)
	180	Calotropis procera (Aiton) Dryand							Rheumatism, Respiratory diseases	Unspecified	Unspecified	Unspecified	Ayeni and Kayode (2019)
	180	Calotropis procera (Aiton) Dryand							Lactation problem	Leaf	Decoction	Oral/Washing	Kadiri et al. (2015)
	180	Calotropis procera (Aiton) Dryand							Cough	Unspecified	Unspecified	Unspecified	Lawal et al. (2020)
	180	Calotropis procera (Aiton) Dryand							Cancer	Leaf	Unspecified	Unspecified	Abubakar et al. (2020a)
	180	Calotropis procera (Aiton) Dryand							Guinea worm infestation	Leaf	Unspecified	Unspecified	Adekunle et al. (2007)
	180	Calotropis procera (Aiton) Dryand							Skin infection, Inflammation	Leaf	Squeezing/Decoction	Oral/Dermal	Olanipekun (2023)
	180	Calotropis procera (Aiton) Dryand							Poison, Death	Leaf	Unspecified	Oral	Fred-Jaiyesimi et al. (2012)
	180	Calotropis procera (Aiton) Dryand							Pediatric ailments	Latex/Root	Unspecified	Unspecified	Abubakar et al. (2017)
	180	Calotropis procera (Aiton) Dryand							Malaria, Skin diseases	Leaf/Stem	Decoction	Oral/Topical	Adedeji et al. (2018)
	180	Calotropis procera (Aiton) Dryand							Pesticide	Latex	Unspecified	Topical	Ali et al. (2022)
	180	Calotropis procera (Aiton) Dryand							Smallpox, COVID-19, Monkey pox, Poliomyelitis	Leaf	Concoction/Decoction	Oral/Bathing	Abubakar et al. (2022)
	180	Calotropis procera (Aiton) Dryand							Cancer	Unspecified	Decoction	Oral	Erinoso and Aworinde (2012)
	180	Calotropis procera (Aiton) Dryand							Cancer	Root/Leaf	Unspecified	Unspecified	Afolayan et al. (2020)
	180	Calotropis procera (Aiton) Dryand							Benign prostatic hyperplasia	Leaf	Powder	Oral	Ofeimun and Temitope (2019)
	180	Calotropis procera (Aiton) Dryand							Scorpion sting, Whitlow	Leaf	Unspecified	Unspecified	Yaradua and El-Ghani (2014)
	180	Calotropis procera (Aiton) Dryand							Cancer (Cervical/Prostrate)	Aerial part	Decoction	Oral	Ambali et al. (2021)
	180	Calotropis procera (Aiton) Dryand							Tuberculosis, Respiratory disorders	Root/Fruit	Unspecified	Unspecified	Mann et al. (2007)
	180	Calotropis procera (Aiton) Dryand							Malaria	Stem-bark/Leaf	Decoction	Unspecified	Oyeyemi et al. (2019)
	180	Calotropis procera (Aiton) Dryand							Jaundice, Skin diseases, Scorpion sting, Paralysis	Unspecified	Unspecified	Unspecified	Soladoye et al. (2005)
	180	Calotropis procera (Aiton) Dryand							Measles	Leaf	Unspecified	Unspecified	Oladunmoye and Kehinde (2011)
	181	Canarium schweinfurthii Engl.		Bush candle/African olive	Atili/Atile (H.), Origbo/Paapo (Yor.), Ube mgba (Ig.)	Burseraceae		Tree	Toxic plant	Leaf	Unspecified	Oral	Fred-Jaiyesimi and Ajibesin (2012)
	181	Canarium schweinfurthii Engl.							Pesticide	Leaf/Latex/Seed/Stem-bark	Unspecified	Positioning/Smoking/Topical	Ali et al. (2022)
	181	Canarium schweinfurthii Engl.							Cancer	Bark	Unspecified	Unspecified	Afolayan et al. (2020)
	181	Canarium schweinfurthii Engl.							Fuelwood	Unspecified	Unspecified	Unspecified	Kayode (2005)
	182	Canavalia ensiformis (L.) DC.		Jack bean	Wáákén bísáá (H.), Ponpondo/Sese nla (Yor.),	Fabaceae	Leguminosae	Climber	Pregnancy	Unspecified	Unspecified	Unspecified	Lawal et al. (2022)
	182	Canavalia ensiformis (L.) DC.							Cancer	Seed	Poultice/Decoction	Oral	Ashidi et al. (2010)
	182	Canavalia ensiformis (L.) DC.							Cancer	Seed/Fruit	Unspecified	Unspecified	Afolayan et al. (2020)
	182	Canavalia ensiformis (L.) DC.							Vector-borne diseases	Bark	Concoction	Oral	Sonibare et al. (2015)
	182	Canavalia ensiformis (L.) DC.							Cancer (Breast)	Leaf/Seed	Paste	Topical	Ambali et al. (2021)
	183	Canna bidentata Bertol.	Canna indica L.	African arrowroot	Gwangwama/Bakalekale (H.), Ido/Idora (Yor.), Abereka mwọ (Ig.)	Cannaceae		Herb	Cirrhosis, Pimples	Unspecified	Unspecified	Unspecified	Lawal et al. (2022)
	183	Canna bidentata Bertol.							Guinea worm infestation	Leaf	Unspecified	Unspecified	Adekunle et al. (2007)
	183	Canna bidentata Bertol.							Toxic plant	Fruit	Unspecified	Oral	Fred-Jaiyesimi and Ajibesin (2012)
	183	Canna bidentata Bertol.							Malaria	Leaf/Root	Unspecified	Unspecified	Dike et al. (2012)
	183	Canna bidentata Bertol.							Cancer	Leaf	Unspecified	Unspecified	Afolayan et al. (2020)
	183	Canna bidentata Bertol.							Fever, Whooping cough, Gastrointestinal problems	Unspecified	Unspecified	Unspecified	Soladoye et al. (2005)
	183	Canna bidentata Bertol.							Malaria	Leaf	Decoction	Unspecified	Iyamah and Idu (2015)
	184	Cannabis sativa L.		Marijuana/Indian hemp	Tabar wiwi (H.), Igbo (Yor.), Ghanja	Cannabaceae		Herb	Toxic plant	Seed	Unspecified	Oral	Fred-Jaiyesimi and Ajibesin (2012)
	185	Capparis thonningii Schumach.	Capparis brassii DC.	Narrow-leaved caperbush	Eekan-awodi/Ewon ekiri (Yor.)	Capparaceae		Shrub	Tuberculosis, Respiratory disorders	Root-bark	Unspecified	Unspecified	Mann et al. (2007)
	185	Capparis thonningii Schumach.							Chickenpox, Measles	Leaf	Unspecified	Unspecified	Oladunmoye and Kehinde (2011)
	186	Capsicum annuum L.		Bell pepper	Tatashi (H.), Tatase (Yor.), Egina (Ij.)	Solanaceae		Herb	Sprain, Arthritis and Rheumatism	Leaf, Fruit	Paste	Topical	Olatokunbo et al. (2022)
	186	Capsicum annuum L.							Cough	Unspecified	Unspecified	Unspecified	Lawal et al. (2020)
	186	Capsicum annuum L.							Flu	Seed	Pulverization	Oral	Odebunmi et al. (2022),
	186	Capsicum annuum L.							Respiratory tract infection, Inflammation	Leaf/Fruit	Pounding	Oral	Olanipekun (2023)
	186	Capsicum annuum L.							Toxic plant	Root	Unspecified	Oral	Fred-Jaiyesimi and Ajibesin (2012)
	186	Capsicum annuum L.							Intestinal worm	Fruit	Unspecified	Unspecified	Afolayan and Sowemimo (2023)
	186	Capsicum annuum L.							Hepatitis	Stem-bark	Unspecified	Unspecified	Oladunmoye and Kehinde (2011)
	186	Capsicum annuum L.							Malaria	Fruit	Decoction	Unspecified	Iyamah and Idu (2015)
	187	Capsicum frutescens L.		Tabasco pepper/Bird Pepper/Hot Pepper	Taashi (H.), Ata wewe/Ata eiye/Ata ijosi (yor.), Ose mkpe (Ig.)	Solanaceae		Herb	COVID-19	Fruit	Decoction	Oral	Odebunmi et al. (2022)
	187	Capsicum frutescens L.							Cough	Seed	Pulverization/Infusion	Oral	Odebunmi et al. (2022)
	187	Capsicum frutescens L.							Diabetes	Fruit	Decoction	Oral	Abo et al. (2008)
	187	Capsicum frutescens L.							Stomach pain	Seed	Decoction	Oral	Kadiri et al. (2015)
	187	Capsicum frutescens L.							Wound	Leaf	Decoction/Powder	Mopping/Topical	Ashidi et al. (2021)
	187	Capsicum frutescens L.							Pesticide	Pod/Whole plant	Unspecified	Dressing/Positioning	Ali et al. (2022)
	187	Capsicum frutescens L.							Malaria	Fruit	Unspecified	Unspecified	Olorunnisola et al. (2013)
	187	Capsicum frutescens L.							Measles	Seed	Unspecified	Unspecified	Sonibare et al. (2009)
	187	Capsicum frutescens L.							Stimulant, Laryngitis	Seed/Fruit	Soup condiment/Concoction	Oral	Olajide and Agbelusi (2018)
	187	Capsicum frutescens L.							Tuberculosis, Respiratory disorders	Fruit	Unspecified	Unspecified	Mann et al. (2007)
	187	Capsicum frutescens L.							Wound, Stimulant, Pain, Diabetes	Unspecified	Unspecified	Unspecified	Soladoye et al. (2005)
	187	Capsicum frutescens L.							Malaria	Fruit	Decoction	Unspecified	Iyamah and Idu (2015)
	188	Caralluma dalzielii N.E.Br.		Mosque stalk	Karan-masallaachii (H.)	Apocynaceae	Asclepiadaceae	Herb	Nausea	Whole plant	Direct	Oral	Kankara et al. (2015)
	189	Carapa procera DC.		African crabwood/Monkey kola	Abo-oganwo (Yor.), Mpaoku (Ig.)	Meliaceae		Tree	Wound	Stem-bark	Powder	Oral	Ashidi et al. (2021)
	189	Carapa procera DC.							Sore, Burn, Ringworm, Rheumatism	Leaf	Juice extraction/Infusion	Topical/Oral	Ajibesin et al. (2012)
	190	Carica papaya L.		Pawpaw	Gwanda (H.), Ibepe (Yor.), Okwuru-ezi/Okwuru-bekee/Mgbimgbi (Ig.)	Caricaceae		Tree	Dysentery, Stomachache	Leaf, Seed	Unspecified	Unspecified	Sulaiman et al. (2022)
	190	Carica papaya L.							Cough	Unspecified	Unspecified	Unspecified	Lawal et al. (2020)
	190	Carica papaya L.							Flu	Seed	Decoction	Oral	Odebunmi et al. (2022)
	190	Carica papaya L.							Diabetes	Fruit/Root	Infusion/Decoction	Oral	Abo et al. (2008)
	190	Carica papaya L.							Luxation	Leaf	Poultice	Topical	Olatokunbo et al. (2022)
	190	Carica papaya L.							Lactation problem	Root	Decoction	Oral/Washing	Kadiri et al. (2015)
	190	Carica papaya L.							Stomach pain, Asthma	Leaf	Squeezing	Oral	Ampitan (2013)
	190	Carica papaya L.							Guinea worm infestation	Leaf	Unspecified	Unspecified	Adekunle et al. (2007)
	190	Carica papaya L.							Malaria	Leaf/Unripe fruit	Unspecified	Unspecified	Evbuomwan et al. (2023)
	190	Carica papaya L.							Male contraceptive	Bark	Unspecified	Ring/Decoction	Adebisi and Bello (2011)
	190	Carica papaya L.							Respiratory tract infection, Constipation, Pain	Leaf/Seed	Pounding/Squeezing	Oral	Olanipekun (2023)
	190	Carica papaya L.							Diabetes	Fruit/Seed/Root	Powder	Oral	Gbolade (2009)
	190	Carica papaya L.							Body cream	Leaf/Fruit	Juice	Dermal	Fred-Jaiyesimi et al. (2015)
	190	Carica papaya L.							Eczema, After-shave bumps	Leaf/Fruit (Riped and Unriped)/Seed	Unspecified	Unspecified	Enebeli-Ekwutoziam et al. (2021)
	190	Carica papaya L.							Pediatric ailments	Leaf	Unspecified	Unspecified	Abubakar et al. (2017)
	190	Carica papaya L.							Psychosis	Leaf	Infusion	Oral	Lor et al. (2017)
	190	Carica papaya L.							Intestinal worm	Seed	Unspecified	Unspecified	Afolayan and Sowemimo (2023)
	190	Carica papaya L.							Wound	Fruit/Leaf	Decoction	Topical	Ashidi et al. (2021)
	190	Carica papaya L.							Hepatitis	Leaf	Decoction	Oral	Abubakar et al. (2022)
	190	Carica papaya L.							Hepatitis, Meningitis, COVID-19, Poliomyelitis, Smallpox, Yellow fever, Monkey pox	Leaf/Seed	Concoction/Decoction	Oral	Abubakar et al. (2022)
	190	Carica papaya L.							Malaria	Leaf	Unspecified	Unspecified	Idowu et al. (2010)
	190	Carica papaya L.							Asthma, Malaria, Hypertension, Typhoid	Leaf	Decoction/Infusion	Oral	Erinoso and Aworinde (2012)
	190	Carica papaya L.							Malaria	Leaf	Unspecified	Unspecified	Dike et al. (2012)
	190	Carica papaya L.							Malaria	Leaf/Unripe fruit	Unspecified	Unspecified	Ishola et al. (2014)
	190	Carica papaya L.							Malaria	Leaf	Infusion/Decoction	Unspecified	Mahmoud et al. (2020)
	190	Carica papaya L.							Malaria	Leaf	Unspecified	Unspecified	Olorunnisola et al. (2013)
	190	Carica papaya L.							Benign prostatic hyperplasia	Fruit (Ripe)	Decoction	Oral	Ofeimun and Temitope (2019)
	190	Carica papaya L.							Animal diarrhoea	Stem-bark/Seed	Unspecified	Unspecified	Offiah et al. (2011)
	190	Carica papaya L.							Malaria	Leaf/Seed/Fruit	Decoction	Oral	Odoh et al. (2018)
	190	Carica papaya L.							Boil, Purgative	Unripe fruit	Unspecified	Unspecified	Yaradua and El-Ghani (2014)
	190	Carica papaya L.							Diabetes	Leaf/Seed/Fruit	Maceration	Oral	Shinkafi et al. (2015)
	190	Carica papaya L.							Malaria. Jaundice	Leaf/Fruit	Decoction/Concoction	Oral	Oladeji and Agbelusi (2018)
	190	Carica papaya L.							Lactation	Leaf/Latex	Unspecified	Unspecified	Aworinde et al. (2018)
	190	Carica papaya L.							Malaria, Typhoid, Diabetes, Waist pain, Syphilis	Leaf/Fruit/Root	Decoction	Oral	Ajibesin et al. (2012)
	190	Carica papaya L.							Tuberculosis, Respiratory disorders	Leaf	Unspecified	Unspecified	Mann et al. (2007)
	190	Carica papaya L.							Malaria	Leaf/Unripe fruit	Infusion/Decoction	Unspecified	Oyeyemi et al. (2019)
	190	Carica papaya L.							Cancer	Fruit	Decoction	Oral	Segun et al. (2018)
	190	Carica papaya L.							Diabetes	Leaf/Seed	Pulverization	Oral	Ajibesin et al. (2008)
	190	Carica papaya L.							Jaundice, Poliomyelitis, Measles	Leaf	Unspecified	Unspecified	Oladunmoye and Kehinde (2011)
	190	Carica papaya L.							Unspecified	Unspecified	Unspecified	Unspecified	Odewo et al. (2022)
	190	Carica papaya L.							Fever	Leaf	Decoction	Oral	Kankara et al. (2015)
	190	Carica papaya L.							Malaria	Leaf	Decoction	Unspecified	Iyamah and Idu (2015)
	191	Carissa edulis (Forssk.) Vahl	Carissa spinarum L.	Carandas plum/Climbing num-num	Bagozaki/Gizaki (H.)	Apocynaceae	Cycadopsida	Shrub	Psychosis	Leaf/Root	Infusion	Oral	Lor et al. (2017)
	191	Carissa edulis (Forssk.) Vahl							Cancer	Root	Unspecified	Unspecified	Ngulde et al. (2015)
	192	Carpolobia lutea G.Don		Cattle stick	Osunsun (Yor.), Agba/Angalagala/Azizaagu (Ig.)	Polygalaceae		Shrub	Wound	Root	Decoction	Oral/Bathing	Rafiu and Sonibare (2017)
	192	Carpolobia lutea G.Don							Easy child delivery	Unspecified	Unspecified	Unspecified	Lawal et al. (2022)
	192	Carpolobia lutea G.Don							Wounds	Leaf/Root/Stem-bark	Decoction	Unspecified	Enebeli-Ekwutoziam et al. (2021)
	192	Carpolobia lutea G.Don							Male infertility	Root	Infusion	Oral	Adedeji et al. (2018)
	192	Carpolobia lutea G.Don							Malaria	Leaf	Decoction	Oral	Odoh et al. (2018)
	192	Carpolobia lutea G.Don							Female sexual dysfunction, Female Infertility	Bark	Unspecified	Unspecified	Nurudeen et al. (2022)
	192	Carpolobia lutea G.Don							Aphrodisiac, Pain, Inflammation, Infectious diseases	Unspecified	Unspecified	Unspecified	Soladoye et al. (2005)
	192	Carpolobia lutea G.Don							Aphrodisiac	Root	Decoction	Oral	Ajibesin et al. (2008)
	192	Carpolobia lutea G.Don							Unspecified	Unspecified	Unspecified	Unspecified	Odewo et al. (2022)
	193	Cassia alata L.	Senna alata (L.) Roxb.	Candle bush	Rai dore (H.), Asunwon oyinbo (Yor.), Ogala/Omirima (Ig.)	Fabaceae	Caesalpinacceae	Shrub	Diabetes,	Leaf	Maceration	Oral	Abo et al. (2008)
	193	Cassia alata L.							Guinea worm infestation	Leaf/Root	Unspecified	Unspecified	Adekunle et al. (2007)
	193	Cassia alata L.							Blackish period blood	Flower	Pulverization	Oral	Kadiri et al. (2015)
	193	Cassia alata L.							COVID-19	Leaf	Decoction	Oral	Odebunmi et al. (2022)
	193	Cassia alata L.							Cramp, Ringworm, Scabies, Eczema, Craw-craw	Leaf	Boiling	Dermal	Olanipekun (2023)
	193	Cassia alata L.							Purgative, Pile, Fever, Gonorrhea	Leaf/Flower bud	Powder/Concoction	Oral	Ogunkunle and Ladejobi (2006)
	193	Cassia alata L.							Body cream	Leaf/Seed	Dried powder mixed with oil	Dermal	Fred-Jaiyesimi et al. (2015)
	193	Cassia alata L.							Eczema, Ringworm, Abscess, Skin disease, Bleeding	Leaf/Root	Infusion/Juice extraction/Poultice	Unspecified	Enebeli-Ekwutoziam et al. (2021)
	193	Cassia alata L.							General body vitality, Stomach upset, Pile	Leaf/Flower	Powder/Decoction	Oral	Atawodi et al. (2014)
	193	Cassia alata L.							Fever, Stomach ulcer, Stomach pain	Leaf	Decoction	Oral	Adedeji et al. (2018)
	193	Cassia alata L.							Skin infections	Unspecified	Infusion	Topical	Erinoso and Aworinde (2012)
	193	Cassia alata L.							Cancer	Flower	Unspecified	Unspecified	Ngulde et al. (2015)
	193	Cassia alata L.							Cancer	Leaf	Unspecified	Unspecified	Afolayan et al. (2020)
	193	Cassia alata L.							Benign prostatic hyperplasia	Leaf	Tincture	Oral	Ofeimun and Temitope (2019)
	193	Cassia alata L.							Female sexual dysfunction, Female Infertility	Leaf/Flower	Unspecified	Unspecified	Nurudeen et al. (2022)
	193	Cassia alata L.							Malaria	Leaf	Decoction	Unspecified	Oyeyemi et al. (2019)
	193	Cassia alata L.							Cancer	Whole plant	Powder	Oral	Segun et al. (2018)
	193	Cassia alata L.							Skin disease	Leaf	Powder/Decoction	Topical/Oral	Ajibesin et al. (2008)
	193	Cassia alata L.							Unspecified	Unspecified	Unspecified	Unspecified	Odewo et al. (2022)
	194	Cassia arereh Delile		Cassia	Malga/Gama fada (H.)	Fabaceae		Tree	Cancer	Root	Unspecified	Unspecified	Ngulde et al. (2015)
	194	Cassia arereh Delile							Breast milk enhancement	Root	Maceration	Oral	Kankara et al. (2015)
	195	Cassia fistula L.		Golden Shower	Gama fada/Màrgáá (H.), Aidan tooro/Asunwon (Yor.)	Fabaceae		Tree	Sedative	Root	Unspecified	Unspecified	Hassan et al. (2023)
	195	Cassia fistula L.							Respiratory tract infection	Leaf	Decoction	Oral	Olanipekun (2023)
	195	Cassia fistula L.							Malaria	Stem-bark	Unspecified	Unspecified	Idowu et al. (2010)
	195	Cassia fistula L.							Rheumatism	Unspecified	Soup	Oral	Erinoso and Aworinde (2012)
	195	Cassia fistula L.							Female sexual dysfunction, Female Infertility	Root	Unspecified	Unspecified	Nurudeen et al. (2022)
	195	Cassia fistula L.							Gastrointestinal illnesses, Wound, Infectious diseases	Unspecified	Unspecified	Unspecified	Soladoye et al. (2005)
	195	Cassia fistula L.							Malaria	Root	Decoction	Unspecified	Iyamah and Idu (2015)
	196	Cassia hirsuta L.	Senna hirsuta (L.) H.S.Irwin & Barneby	Woolly senna/Hairy senna	Rere pupa (Yor.)	Fabaceae		Shrub	Toxic plant	Leaf	Unspecified	Oral	Fred-Jaiyesimi and Ajibesin (2012)
	196	Cassia hirsuta L.							Skin diseases, Syphilis	Leaf/Root	Decoction	Unspecified	Olajide and Agbelusi (2018)
	196	Cassia hirsuta L.							Cough	Unspecified	Unspecified	Unspecified	Lawal et al. (2022)
	197	Cassia mimosoides L.	Chamaecrista mimosoides (L.) Greene	Fishbone cassia	Gawari lesdi/Tasɓaa-hi/je (H.), Kiniefimise (Yor.)	Fabaceae	Mimosaceae	Herb	Guinea worm infestation	Leaf	Unspecified	Unspecified	Adekunle et al. (2007)
	197	Cassia mimosoides L.							Skin rashes	Leaf	Ointment	Dermal	Kankara et al. (2015)
	198	Cassia obovata Collad.	Senna italica Mill.	Neutral henna/Sudan Senna	Hilisko (H.), Rere (Yor.), Nsigbu nmuo (Ig.)	Fabaceae		Herb	Diabetes	Leaf	Maceration	Oral	Shinkafi et al. (2015)
	199	Cassia obtusifolia L.	Senna obtusifolia (L.) Irwin & Barneby	American sicklepod	Tafasa (H.), Ako-rere (Yor.),	Fabaceae		Herb	Skin infections, Sores, Ulcers, Headache, Stomach ache, Arthritis, Herpes, Fever, Heart diseases	Unspecified	Unspecified	Unspecified	Ayeni and Kayode (2019)
	199	Cassia obtusifolia L.							Cough	Unspecified	Unspecified	Unspecified	Lawal et al. (2022)
	199	Cassia obtusifolia L.							Body cream	Leaf/Root	Dried powder mixed with oil	Dermal	Fred-Jaiyesimi et al. (2015)
	199	Cassia obtusifolia L.							Wound	Leaf	Decoction	Wash	Ashidi et al. (2021)
	199	Cassia obtusifolia L.							Tuberculosis, Respiratory disorders	Twig	Unspecified	Unspecified	Mann et al. (2007)
	199	Cassia obtusifolia L.							Headaches, Dizziness, Constipation	Unspecified	Unspecified	Unspecified	Soladoye et al. (2005)
	199	Cassia obtusifolia L.							Stomachache	Leaf	Powder	Oral	Kankara et al. (2015)
	200	Cassia occidentalis L.	Senna occidentalis (L.) Link	Septicweed	Sanga-Sanga/Tafasar masar (H.), Abo-rere (Yor.), Sigbunmuo/Akidi-agbara (Ig.)	Fabaceae		Herb	Constipation, Respiratory tract disorder, Wound, Improving digestion	Unspecified	Unspecified	Unspecified	Ayeni and Kayode (2019)
	200	Cassia occidentalis L.							Malaria	Leaf	Unspecified	Unspecified	Evbuomwan et al. (2023)
	200	Cassia occidentalis L.							Cancer	Leaf	Decoction	Oral	Malami et al. (2020)
	200	Cassia occidentalis L.							Arthritis	Leaf	Infusion	Unspecified	Salihu et al. (2018)
	200	Cassia occidentalis L.							Constipation, Eczema, Skin infections	Root/Leaf	Concoction/Squeezing	Oral/Dermal	Ogunkunle and Ladejobi (2006)
	200	Cassia occidentalis L.							Abscess, Skin diseases, Inflammation, Bleeding	Leaf/Root	Infusion/Poultice	Unspecified	Enebeli-Ekwutoziam et al. (2021)
	200	Cassia occidentalis L.							Yellow fever	Whole plant	Decoction	Oral	Abubakar et al. (2022)
	200	Cassia occidentalis L.							Hepatitis, Meningitis, COVID-19, Yellow fever, Poliomyelitis	Whole plant	Decoction	Oral	Abubakar et al. (2022)
	200	Cassia occidentalis L.							Stomachache	Leaf/Bark	Maceration	Oral	Igoli et al. (2004)
	200	Cassia occidentalis L.							Measles	Leaf	Unspecified	Unspecified	Sonibare et al. (2009)
	200	Cassia occidentalis L.							Diabetes	Leaf/Root	Infusion/Decoction	Oral	Shinkafi et al. (2015)
	200	Cassia occidentalis L.							Measles	Leaf	Unspecified	Unspecified	Oladunmoye and Kehinde (2011)
	200	Cassia occidentalis L.							Fever	Leaf	Decoction	Steambath	Kankara et al. (2015)
	201	Cassia podocarpa Guill. & Perr.	Senna podocarpa (Guill. & Perr.) Lock	Podocarpa leaf	Asunwon anago/Pelebe/Ajarere (Yor.), Gaalu/Ogaala (Ig.)	Fabaceae		Shrub	Malaria	Leaf	Unspecified	Unspecified	Evbuomwan et al. (2023)
	201	Cassia podocarpa Guill. & Perr.							Skin disorders, Purgative, Gonorrhea, Pile	Young leaf/Flower bud	Scrubbing/Powdering	Topical/Oral	Ogunkunle and Ladejobi (2006)
	201	Cassia podocarpa Guill. & Perr.							Diabetes	Leaf/Root	Boiling	Oral	Gbolade (2009)
	201	Cassia podocarpa Guill. & Perr.							Malaria	Stem-bark/Leaf	Unspecified	Unspecified	Olorunnisola et al. (2013)
	201	Cassia podocarpa Guill. & Perr.							Malaria	Leaf/Stem-bark	Decoction	Unspecified	Iyamah and Idu (2015)
	201	Cassia podocarpa Guill. & Perr.							Stomach problems	Unspecified	Unspecified	Unspecified	Lawal et al. (2022)
	202	Cassia siamea Lam.	Senna siamea (Lam.) H.S.Irwin & Barneby	Siamese Cassia	Malga/marga (H.), ewe kasia (Yor.)	Fabaceae		Tree	Fever	Leaf/Flower	Decoction	Steam bath	Ampitan (2013)
	202	Cassia siamea Lam.							Fever	Root/Bark	Maceration	Oral/Bathing	Ampitan (2013)
	202	Cassia siamea Lam.							Immune booster, Potency	Unspecified	Unspecified	Unspecified	Lawal et al. (2022)
	202	Cassia siamea Lam.							Fever	Bark/Leaf	Powder/Concoction	Oral	Ogunkunle and Ladejobi (2006)
	202	Cassia siamea Lam.							Cancer	Bark/Flower	Unspecified	Unspecified	Afolayan et al. (2020)
	202	Cassia siamea Lam.							Malaria	Stem-bark	Unspecified	Unspecified	Ishola et al. (2014)
	202	Cassia siamea Lam.							Malaria	Stem-bark	Unspecified	Unspecified	Olorunnisola et al. (2013)
	202	Cassia siamea Lam.							Pile, Typhoid	Root	Maceration	Oral	Odewo et al. (2022)
	202	Cassia siamea Lam.							Malaria	Leaf/Stem-bark	Decoction	Unspecified	Iyamah and Idu (2015)
	203	Cassia sieberiana DC.		Drumstick tree	Tchediaye/Malga (H.), Aridantooro (Yor.)	Fabaceae	Leguminosae	Tree	Elephantiasis, Leprosy, Diarrhea, Hemorrhoids, Dysentery, Venereal diseases, Pain killers, Teeth cleaning	Bark	Decoction	Oral	Ayeni and Kayode (2019)
	203	Cassia sieberiana DC.							Cancer	Bark/Root	Unspecified	Unspecified	Abubakar et al. (2020a)
	203	Cassia sieberiana DC.							Cancer	Bark/Root/Seed	Powder/Decoction	Oral/Topical	Malami et al. (2020)
	203	Cassia sieberiana DC.							Dysentery	Root	Unspecified	Oral	Idu et al. (2010)
	203	Cassia sieberiana DC.							Diabetes	Leaf/Root	Maceration/Decoction	Oral	Shinkafi et al. (2015)
	203	Cassia sieberiana DC.							Cancer	Root/Stem-bark	Unspecified	Unspecified	Ngulde et al. (2015)
	203	Cassia sieberiana DC.							Dysentery	Root	Concoction	Oral	Olajide and Agbelusi (2018)
	204	Cassia singueana Delile	Senna singueana (Delile) Lock	Wild cassia	Rumfu (H.),	Fabaceae	Leguminosae	Herb	Venereal diseases, Skin disorders, Malaria, Stomach troubles, Fever	Unspecified	Unspecified	Unspecified	Ayeni and Kayode (2019)
	204	Cassia singueana Delile							Cancer	Leaf/Bark/Root	Powder/Maceration	Oral/Topical	Malami et al. (2020)
	204	Cassia singueana Delile							Pile	Leaf	Powder	Oral	Abdallah et al. (2020)
	204	Cassia singueana Delile							Pediatric ailments	Root	Unspecified	Unspecified	Abubakar et al. (2017)
	204	Cassia singueana Delile							Psychosis	Leaf	Infusion	Oral	Lor et al. (2017)
	204	Cassia singueana Delile							Monkey pox, Hepatitis, meningitis	Leaf/Flower/Bark	Decoction	Oral/Topical	Abubakar et al. (2022)
	204	Cassia singueana Delile							Cancer	Leaf	Unspecified	Unspecified	Ngulde et al. (2015)
	204	Cassia singueana Delile							Skin rashes	Root	Ointment	Dermal	Kankara et al. (2015)
	205	Cassia tora L.	Senna tora (L.) Roxb.	Sickle senna/Tora	Tafasa (H.), Ako rere (Yor.), Nsigbu-muo (Ig.)	Fabaceae		Shrub	Constipation, Skin infections, Small pox, Measles	Leaf	Soup	Oral	Ogunkunle and Ladejobi (2006)
	205	Cassia tora L.							Pile	Leaf	Pulverization	Oral	Abdallah et al. (2020)
	205	Cassia tora L.							Yellow fever	Whole plant	Decoction	Oral	Abubakar et al. (2022)
	205	Cassia tora L.							Hepatitis, Meningitis	Leaf	Decoction	Oral	Abubakar et al. (2022)
	205	Cassia tora L.							Pile, Stomach trouble	Leaf	Unspecified	Unspecified	Yaradua and El-Ghani (2014)
	205	Cassia tora L.							Skin disease	Leaf	Powder/Decoction	Topical/Oral	Ajibesin et al. (2008)
	205	Cassia tora L.							Potency	Unspecified	Unspecified	Unspecified	Lawal et al. (2022)
	206	Cassytha filiformis L.		Seashore dodder/Love-vine	Rumfar Gada (H.), Omonigelegele (Yor.), Afifia ogu (Ig.)	Lauraceae		Climber	Postpartum expulsion, Skin smoothness	Leaf/Stem	Decoction/Pounding	Oral/Bathing	Atawodi et al. (2014)
	206	Cassytha filiformis L.							Hypertension	Unspecified	Decoction	Oral	Erinoso and Aworinde (2012)
	206	Cassytha filiformis L.							Infertility, Worm infestation, Skin disease	Whole plant	Infusion/Juice	Oral/Topical	Ajibesin et al. (2012)
	207	Ceiba pentandra (L.) Gaertn.		Silk cotton tree	Rimi (H.), Araba (Yor.), Asisaye (Ij.), Akpu-ogwu (Ig.)	Malvaceae	Bombacaceae	Tree	Menorrhagia	Bark, Root	Exudate	Oral	Kadiri et al. (2015)
	207	Ceiba pentandra (L.) Gaertn.							Luxation, Wound	Bark	Pulverization	Topical	Olatokunbo et al. (2022)
	207	Ceiba pentandra (L.) Gaertn.							Wound	Stem-bark	Concoction	Oral/Washing	Rafiu and Sonibare (2017)
	207	Ceiba pentandra (L.) Gaertn.							Asthma, Colic pain, Conception	Unspecified	Unspecified	Unspecified	Ayeni and Kayode (2019)
	207	Ceiba pentandra (L.) Gaertn.							Guinea worm infestation	Bark/Leaf	Unspecified	Unspecified	Adekunle et al. (2007)
	207	Ceiba pentandra (L.) Gaertn.							Toxic plant	Stem	Unspecified	Oral	Fred-Jaiyesimi and Ajibesin (2012)
	207	Ceiba pentandra (L.) Gaertn.							Pesticide	Seed	Unspecified	Spreading	Ali et al. (2022)
	207	Ceiba pentandra (L.) Gaertn.							Cancer	Seed	Unspecified	Unspecified	Afolayan et al. (2020)
	207	Ceiba pentandra (L.) Gaertn.							Malaria	Leaf	Unspecified	Unspecified	Ishola et al. (2014)
	207	Ceiba pentandra (L.) Gaertn.							Medicine, Fuelwood	Unspecified	Unspecified	Unspecified	Kayode (2005)
	207	Ceiba pentandra (L.) Gaertn.							Diarrhoea	Leaf	Powder	Oral	Kankara et al. (2015)
	207	Ceiba pentandra (L.) Gaertn.							Malaria	Leaf	Decoction	Unspecified	Iyamah and Idu (2015)
	208	Celastrus paniculatus Willd.		Black oil plant/Oriental bittersweet	Rimi (H.)	Celastraceae		Liana	Hepatitis, Meningitis, Yellow fever	Root	Decoction	Oral	Abubakar et al. (2022)
	209	Celosia argentea L.		Cockscomb/Lagos spinach	Farar áláyyafóo (H.), Sokoyokoto (Yor.), Eriemionu (Ig.)	Amaranthaceae		Herb	Malaria	Unspecified	Unspecified	Unspecified	Lawal et al. (2022)
	209	Celosia argentea L.							Diarrhea, Wounds, Skin eruption, Antidote for poison	Leaf	Pounding/Squeezing	Oral/Dermal	Olanipekun (2023)
	209	Celosia argentea L.							Body cream	Leaf/Stem	Powder/Oil	Topical	Fred-Jaiyesimi et al. (2015)
	209	Celosia argentea L.							Wound	Leaf	Decoction	Mopping	Ashidi et al. (2021)
	210	Celosia laxa Schumach. & Thonn.	Celosia trigyna L.	Woolflower	Bokan gida/Jarfundu (H.), Ajefowo (Yor.), Elí-émì-ọ́nụ̄ (Ig.)	Amaranthaceae		Herb	Arthritis	Whole plant	Infusion	Unspecified	Salihu et al. (2018)
	210	Celosia laxa Schumach. & Thonn.							Breast pain	Leaf	Concoction/Soup condiment	Oral	Olajide and Agbelusi (2018)
	211	Celtis mildbraedii Engl.		African celtis/Natal white stinkwood	Ewon-agogo/Ita gidi (Yor.), Aziza (Ig.)	Cannabaceae	Ulmaceae	Tree	Intestinal worm	Root	Unspecified	Unspecified	Afolayan and Sowemimo (2023)
	212	Celtis zenkeri Engl.		African celtis/Ohia	Dùnkíí (H.), Itagidi (Yor.),	Cannabaceae	Ulmaceae	Tree	Guinea worm infestation	Fruit	Unspecified	Unspecified	Adekunle et al. (2007)
	213	Centaurea acarnanica (Matthäs) Greuter	Centaurea alba subsp. subciliaris (Boiss. & Heldr.) Dostál	Thistle/Sarthistles	Dayi (H.)	Asteraceae		Herb	General wellbeing	Whole plant	Decoction	Oral	Kankara et al. (2015)
	214	Centaurea perrottettii DC.		Star thistle	Farar kaba/Danyi (H.)	Asteraceae	Compositae	Herb	Body cream	Whole plant	Dried powder mixed with oil	Dermal	Fred-Jaiyesimi et al. (2015)
	214	Centaurea perrottettii DC.							Postpartum hemorrhage	Whole plant	Maceration	Oral	Kankara et al. (2015)
	215	Centaurea praecox Oliv. & Hiern		Star thistle	Dayi/Danji (H.)	Asteraceae		Herb	COVID-19	Whole plant	Maceration	Oral	Abubakar et al. (2022)
	216	Centrosema plumieri (Turpin ex Pers.) Benth.		Butterfly pea	Idire aje (Yor.)	Fabaceae		Climber	Unspecified	Unspecified	Unspecified	Unspecified	Odewo et al. (2022)
	217	Centrosema pubescens Benth.		Centro, Butterfly pea	Idire aje/Ewa-ahun (Yor.), Akidi (Ig.)	Fabaceae	Leguminosae	Herb	Pimples, Purgative	Unspecified	Unspecified	Unspecified	Lawal et al. (2022)
	218	Ceratonia siliqua L.		Carob/Sugar Pod	Bishiyar carob/Dawadawa (H.), Iru (Yor.)	Fabaceae		Tree	Wound	Seed	Concoction	Oral	Ashidi et al. (2021)
	219	Cerbera odollam Gaertn.		Pong Pong/Yellow-eyed Cerbera		Apocynaceae		Shrub	Burns	Sap	Unspecified	Oral/Contact	Fred-Jaiyesimi and Ajibesin (2012)
	220	Chasmanthera dependens Hochst.		Chasmanthera	Ato (Yor.), Onochie (Ig.)	Menispermaceae		Shrub/Climber	Cough	Unspecified	Unspecified	Unspecified	Lawal et al. (2020)
	220	Chasmanthera dependens Hochst.							Respiratory tract infection	Leaf	Pounding/Squeezing	Oral	Olanipekun (2023)
	220	Chasmanthera dependens Hochst.							Abscess	Root	Maceration	Oral	Aworinde and Erinoso (2015)
	220	Chasmanthera dependens Hochst.							Wound	Leaf	Paste	Topical	Ashidi et al. (2021)
	220	Chasmanthera dependens Hochst.							Poliomyelitis, Meningitis	Leaf	Decoction	Oral	Abubakar et al. (2022)
	220	Chasmanthera dependens Hochst.							Asthma	Stem	Maceration	Oral	Sonibare and Gbile (2008)
	220	Chasmanthera dependens Hochst.							Fractures, Swollen legs, Wounds	Leaf/Bark	Decoction/Powder	Oral/Topical	Olajide and Agbelusi (2018)
	220	Chasmanthera dependens Hochst.							Bone fractures	Stem	Unspecified	Unspecified	Aworinde et al. (2018)
	220	Chasmanthera dependens Hochst.							Poliomyelitis	Leaf	Unspecified	Unspecified	Oladunmoye and Kehinde (2011)
	220	Chasmanthera dependens Hochst.							Malaria	Stem-bark	Infusion	Unspecified	Iyamah and Idu (2015)
	221	Chassalia kolly (Schumach.) Hepper		Chassalia	Isepe - agbe (Yor.)	Rubiaceae		Shrub	Aphrodisiac	Unspecified	Unspecified	Unspecified	Lawal et al. (2022)
	221	Chassalia kolly (Schumach.) Hepper							Wound dressing, Inflammation, Liver disease, Insect repellant	Unspecified	Unspecified	Unspecified	Soladoye et al. (2005)
	221	Chassalia kolly (Schumach.) Hepper							Unspecified	Unspecified	Unspecified	Unspecified	Odewo et al. (2022)
	222	Cheilanthes albomarginata C.B.Clarke	Hemionitis albomarginata (C.B.Clarke) Christenh.	Bristly cloak fern	Ile nza (Ig.)	Pteridaceae	Adiantaceae	Fern	Abscess, Diarrhoea	Leaf/Rhizome	Juice extraction/Decoction	Topical/Oral	Nwosu (2002)
	223	Chenopodium ambrosioides L.	Dysphania ambrosioides (L.) Mosyakin & Clemants	Mexican tea/Worm seed	Kafi gwano wari (H.), Arunpale/Ewe imi (Yor.)	Amaranthaceae	Chenepodaceae	Herb	Cancer (Prostate, breast)	Leaf	Concoction	Oral	Abubakar et al. (2020b)
	223	Chenopodium ambrosioides L.							Guinea worm infestation	Leaf/Whole plant	Unspecified	Unspecified	Adekunle et al. (2007)
	223	Chenopodium ambrosioides L.							Analgesic	Leaf	Unspecified	Unspecified	Hassan et al. (2023)
	223	Chenopodium ambrosioides L.							Skin diseases	Leaf/Stem	Crushing	Topical	Atawodi et al. (2014)
	223	Chenopodium ambrosioides L.							Psychosis/Convulsion	Leaf	Infusion	Oral/Steambath/Inhalation	Lor et al. (2017)
	223	Chenopodium ambrosioides L.							Pesticide	Leaf	Unspecified	Positioning/Smoking/Topical	Ali et al. (2022)
	223	Chenopodium ambrosioides L.							Poliomyelitis, Meningitis	Root	Decoction	Oral	Abubakar et al. (2022)
	223	Chenopodium ambrosioides L.							Cancer	Leaf	Unspecified	Unspecified	Afolayan et al. (2020)
	223	Chenopodium ambrosioides L.							Arthritis, Wounds	Leaf	Powder	Topical	Olajide and Agbelusi (2018)
	223	Chenopodium ambrosioides L.							Chickenpox	Root	Unspecified	Unspecified	Oladunmoye and Kehinde (2011)
	224	Chloris pilosa Schumach.		Windmill grass/Goose grass	Káfàn gauraka (H.), Gbegi/Eéran (Yor.)	Poaceae		Grass	Cancer (Breast, Skin)	Leaf	Powder	Topical	Abubakar et al. (2020b)
	224	Chloris pilosa Schumach.							Poliomyelitis, Lassa fever	Root	Maceration	Oral	Abubakar et al. (2022)
	225	Chrozophora senegalensis (Lam.) Spreng.		Fig of red ants	Bauren kiyashi/Walkin maciji (H.)	Euphorbiaceae		Herb	Pediatric ailments	Whole plant	Unspecified	Unspecified	Abubakar et al. (2017)
	225	Chrozophora senegalensis (Lam.) Spreng.							Tuberculosis, Respiratory disorders	Aerial part	Unspecified	Unspecified	Mann et al. (2007)
	225	Chrozophora senegalensis (Lam.) Spreng.							Stomachache	Whole plant	Powder	Oral	Kankara et al. (2015)
	226	Chrysophyllum delevoyi De Wild.	Gambeya africana (A.DC.) Pierre	African star apple	Agwaluma (H.), Agbalumo (Yor.), Nwannu (Ig.)	Sapotaceae		Tree	Guinea worm infestation	Leaf	Unspecified	Unspecified	Adekunle et al. (2007)
	226	Chrysophyllum delevoyi De Wild.							Asthma	Fruit	Unspecified	Oral	Sonibare and Gbile (2008)
	226	Chrysophyllum delevoyi De Wild.							Dysmenorrhoea	Leaf	Decoction	Oral	Ajibesin et al. (2008)
	227	Chrysophyllum albidum G.Don	Gambeya albida (G.Don) Aubrév. & Pellegr.	Star apple	Agwaliba (H.), Agbalumo (Yor.), Udala (Ig.)	Sapotaceae		Tree	Guinea worm infestation	Leaf/Bark	Concoction	Oral	Adekunle et al. (2007)
	227	Chrysophyllum albidum G.Don							Cough	Unspecified	Unspecified	Unspecified	Lawal et al. (2020)
	227	Chrysophyllum albidum G.Don							Toxic plant	Unripe fruit	Unspecified	Oral	Fred-Jaiyesimi and Ajibesin (2012)
	227	Chrysophyllum albidum G.Don							Yellow fever, Malaria, Skin infection, Gonorrhea, Urinary tract infections	Root/Stem	Decoction	Oral	Adedeji et al. (2018)
	227	Chrysophyllum albidum G.Don							Malaria	Stem-bark/Leaf	Unspecified	Unspecified	Ishola et al. (2014)
	227	Chrysophyllum albidum G.Don							Asthma	Stem-bark	Maceration	Oral	Sonibare and Gbile (2008)
	227	Chrysophyllum albidum G.Don							Cholera	Seed	Maceration	Oral	Sonibare and Abegunde (2012)
	227	Chrysophyllum albidum G.Don							Benign prostatic hyperplasia	Leaf	Powder	Oral	Ofeimun and Temitope (2019)
	227	Chrysophyllum albidum G.Don							Medicine, Fuelwood, Fruit	Unspecified	Unspecified	Unspecified	Kayode (2005)
	227	Chrysophyllum albidum G.Don							Anti-nausea	Fruit	Unspecified	Unspecified	Yaradua and El-Ghani (2014)
	227	Chrysophyllum albidum G.Don							Malaria, Urinary tract infection, Impotence	Stem/Seed/Whole plant	Decoction/Powder	Oral	Ajibesin et al. (2012)
	227	Chrysophyllum albidum G.Don							Cancer	Bark/Seed	Decoction/Powder	Oral	Segun et al. (2018)
	227	Chrysophyllum albidum G.Don							Malaria	Leaf	Decoction	Unspecified	Iyamah and Idu (2015)
	228	Cinchona pubescens Vahl		Quinine tree		Rubiaceae		Tree	Malaria	Stem-bark	Decoction	Unspecified	Iyamah and Idu (2015)
	229	Cinnamomum camphora (L.) J. Presl		Camphor Tree	Kafur (h.), Kafura (Yor.), Pawuda (Ig.)	Lauraceae		Tree	COVID-19	Bark	Heating	Nasal	Odebunmi et al. (2022)
	229	Cinnamomum camphora (L.) J. Presl							Flu	Bark	Frying	Topical	Odebunmi et al. (2022)
	230	Cinnamomum verum J.Presl		Ceylon cinnamon/True cinnamon	Kirfa (H.), Oloorun (Yor.), Pawuda/Imeguru/Ohio (Ig.)	Lauraceae		Tree	Yellow fever	Stem	Decoction	Oral	Abubakar et al. (2022)
	231	Cissampelos mucronata A.Rich.		Ivy-vine	Jibdar Kasa/Damarji (H.), Jokoje (Yor.), Abakenwo (Ig.)	Menispermaceae		Climber	Postpartum hemorrhage	Leaf	Decoction	Oral	Kadiri et al. (2015)
	231	Cissampelos mucronata A.Rich.							Cancer	Root	Unspecified	Unspecified	Ngulde et al. (2015)
	232	Cissampelos owariensis P.Beauv. ex DC.		Velvet leaf	Damargaji (H.), Jenjokoo/Jokoje (Yor.)	Menispermaceae		Climber	Miscarriage	Whole plant, Leaf	Maceration	Oral	Lawal et al. (2022)
	232	Cissampelos owariensis P.Beauv. ex DC.							Cough	Unspecified	Unspecified	Unspecified	Lawal et al. (2020)
	232	Cissampelos owariensis P.Beauv. ex DC.							Magic/Voodoo	Leaf	Unspecified	Unspecified	Aworinde et al. (2018)
	232	Cissampelos owariensis P.Beauv. ex DC.							Gastrointestinal conditions, Mental illness, Female infertility	Unspecified	Unspecified	Unspecified	Soladoye et al. (2005)
	233	Cissus aralioides (Welw. ex Baker) Planch.		Ensulé	Dodoriga/Hada rawake (H.), Abekama marun (Yor.), Eriri agwo/Ugu ofia (Ig.)	Vitaceae		Climber	Arthritis, Rheumatism, Dropsy, Oedema, Swellings, Wound, Microbial infections, Eye treatments	Stem/Sap	Unspecified	Unspecified	Omotayo and Borokinni (2012)
	233	Cissus aralioides (Welw. ex Baker) Planch.							Unspecified	Unspecified	Unspecified	Unspecified	Odewo et al. (2022)
	234	Cissus arguta Hook.f.		Sharp-Leaved Cissus	Ajara (Yor.), Mpata moko/Okpanam (Ig.)	Vitaceae		Climber	Unspecified	Unspecified	Unspecified	Unspecified	Odewo et al. (2022)
	235	Cissus populnea Guill. & Perr.		Food gum	Dafaaraa/Latutuwa (H.), Afato/Ogbolo/ajara (Yor.), Okoho (Ig.)	Vitaceae	Amplidaceae	Climbing shrub	Guinea worm infestation	Stem/Leaf	Unspecified	Unspecified	Adekunle et al. (2007)
	235	Cissus populnea Guill. & Perr.							Cancer	Root/Bark	Unspecified	Unspecified	Abubakar et al. (2020a)
	235	Cissus populnea Guill. & Perr.							Psychosis/Depression	Leaf	Incense	Inhalation	Lor et al. (2017)
	235	Cissus populnea Guill. & Perr.							Poliomyelitis, Meningitis, Monkey pox	Stem-bark	Decoction	Oral	Abubakar et al. (2022)
	235	Cissus populnea Guill. & Perr.							Low libido, Low sperm count	Bark	Maceration	Oral	Ohemu et al. (2024)
	235	Cissus populnea Guill. & Perr.							Labour inducement	Leaf	Maceration	Oral	Kankara et al. (2015)
	236	Cissus quadrangularis L.		Edible-stemmed vine	Kewaya tsamiya/Tsatisarar kura (H.), Olowomefa (Yor.)	Vitaceae		Creeper	Premenstrual syndrome	Stem-bark	Cooking	Oral	Kadiri et al. (2015)
	236	Cissus quadrangularis L.							Cancer	Whole stem	Unspecified	Unspecified	Ngulde et al. (2015)
	236	Cissus quadrangularis L.							Stomachache, Syphilis, Gonorrhea, Skin disease, Whitlow	Whole plant	Infusion	Oral	Ajibesin et al. (2012)
	236	Cissus quadrangularis L.							Skin diseases	Stem	Juice extraction	Topical	Ajibesin et al. (2008)
	237	Citrullus colocynthis (L.) Schrad.		Colocynth/Bitter cucumber/Melon	Kankana (H.), Egusi bara (Yor.), Elìlì/Enìnì (Ig.)	Cucurbitaceae		Vine	Skin diseases	Leaf/Fruit/Seed	Decoction/Powder mixed with palm oil	Unspecified	Enebeli-Ekwutoziam et al. (2021)
	237	Citrullus colocynthis (L.) Schrad.							Intestinal worm	Seed	Unspecified	Unspecified	Afolayan and Sowemimo (2023)
	237	Citrullus colocynthis (L.) Schrad.							Wound	Fruit/Leaf	Maceration/Pounding	Topical/Bathing	Ashidi et al. (2021)
	237	Citrullus colocynthis (L.) Schrad.							Cancer	Seed	Unspecified	Unspecified	Afolayan et al. (2020)
	237	Citrullus colocynthis (L.) Schrad.							Dysentery	Fruit	Unspecified	Oral	Idu et al. (2010)
	237	Citrullus colocynthis (L.) Schrad.							Measles	Seed	Unspecified	Unspecified	Sonibare et al. (2009)
	237	Citrullus colocynthis (L.) Schrad.							Female sexual dysfunction, Female Infertility	Seed	Unspecified	Unspecified	Nurudeen et al. (2022)
	237	Citrullus colocynthis (L.) Schrad.							Syphilis, Stomachache, Laxative, Skin diseases	Fruit/Seed/Leaf/Seed shell	Decoction/Powder	Oral/Topical	Ajibesin et al. (2012)
	237	Citrullus colocynthis (L.) Schrad.							Malaria	Seed	Infusion	Unspecified	Oyeyemi et al. (2019)
	237	Citrullus colocynthis (L.) Schrad.							Cough	Unspecified	Unspecified	Unspecified	Lawal et al. (2020)
	237	Citrullus colocynthis (L.) Schrad.							Diabetes	Leaf/Fruit	Infusion/Decoction	Oral	Abo et al. (2008)
	237	Citrullus colocynthis (L.) Schrad.							Toxic plant	Fruit/Sap	Unspecified	Oral	Fred-Jaiyesimi and Ajibesin (2012)
	238	Citrullus edulis Spach	Citrullus lanatus (Thunb.) Matsum. & Nakai	Watermelon/Afghan-Melon	Kankana (H.), Ègúsí agbè/Bara (Yor.), Egus/Nkbulukoi (Ig.)	Cucurbitaceae		Climber	Cancer (Breast/Skin)	Leaf	Powder	Topical	Abubakar et al. (2020b)
	238	Citrullus edulis Spach							Guinea worm infestation	Fruit/Seed	Unspecified	Unspecified	Adekunle et al. (2007)
	238	Citrullus edulis Spach							Cancer	Seed	Powder	Topical	Malami et al. (2020)
	238	Citrullus edulis Spach							Diabetes	Seed/Fruit	Decoction	Oral	Gbolade (2009)
	238	Citrullus edulis Spach							Hepatitis, Monkey pox, COVID-19, Yellow fever, Smallpox, Poliomyelitis	Seed	Decoction	Oral	Abubakar et al. (2022)
	238	Citrullus edulis Spach							Erectile dysfunction	Whole plant	Maceration	Oral	Ohemu et al. (2024)
	238	Citrullus edulis Spach							Laxative, Digestion, Pile	Fruit/Seed	Unspecified	Unspecified	Yaradua and El-Ghani (2014)
	238	Citrullus edulis Spach							Diabetes	Fruit/Seed	Maceration	Oral	Shinkafi et al. (2015)
	238	Citrullus edulis Spach							Female sexual dysfunction, Female Infertility	Fruit	Unspecified	Unspecified	Nurudeen et al. (2022)
	238	Citrullus edulis Spach							Malaria	Fruit/Seed	Juice extraction	Unspecified	Iyamah and Idu (2015)
	239	Citrus ×aurantium L.		Seville orange/Bitter orange	Lemu (H.), Orombo jaganyin/Orombo igun (Yor.), Oroma (Ig.)	Rutaceae		Tree	Biliousness, Dysentery, Diarrhea, Colic, Flatulence, Uterine bleeding	Unspecified	Unspecified	Unspecified	Ayeni and Kayode (2019)
	239	Citrus ×aurantium L.							Guinea worm infestation	Leaf	Unspecified	Unspecified	Adekunle et al. (2007)
	239	Citrus ×aurantium L.							Measles, Inflammation	Fruit	Decoction/Squeezing	Dermal/Oral	Olanipekun (2023)
	239	Citrus ×aurantium L.							Obesity, Typhoid fever	Unspecified	Infusion	Oral	Adedeji et al. (2018)
	239	Citrus ×aurantium L.							Malaria	Root/Stem-bark/Stem-twig/Leaf/Fruit	Unspecified	Unspecified	Ishola et al. (2014)
	239	Citrus ×aurantium L.							Eye infection, Cough, Diabetes, Hypertension, Anemia	Fruit	Juice extraction	Oral	Ajibesin et al. (2012)
	239	Citrus ×aurantium L.							Cancer	Bark	Decoction	Oral	Segun et al. (2018)
	239	Citrus ×aurantium L.							Malaria	Fruit	Decoction	Unspecified	Iyamah and Idu (2015)
	240	Citrus limon (L.) Osbeck	Citrus medica var. limon L.	Lemon	Lemun tsami (H.), Oronbo/Osan ijaganyin (Yor.), Oroma na gbakasi onu (Ig.0	Rutaceae		Tree	COVID-19	Fruit	Juice extraction	Oral	Odebunmi et al. (2022),
	240	Citrus limon (L.) Osbeck							Cough	Fruit	Juice extraction	Oral	Odebunmi et al. (2022)
	240	Citrus limon (L.) Osbeck							Flu	Fruit	Juice extraction	Topical	Odebunmi et al. (2022)
	240	Citrus limon (L.) Osbeck							Bacterial vaginosis	Fruit	Squeezing	Oral	Kadiri et al. (2015)
	240	Citrus limon (L.) Osbeck							Guinea worm infestation	Leaf	Unspecified	Unspecified	Adekunle et al. (2007)
	240	Citrus limon (L.) Osbeck							Malaria	Fruit	Unspecified	Unspecified	Evbuomwan et al. (2023)
	240	Citrus limon (L.) Osbeck							Male contraceptive	Juice	Decoction	Oral	Adebisi and Bello (2011)
	240	Citrus limon (L.) Osbeck							Spots, Scrabs, Wounds, Scars, Insect bites	Fruit Juice	Decoction/Tincture/Infusion	Unspecified	Enebeli-Ekwutoziam et al. (2021)
	240	Citrus limon (L.) Osbeck							Fever, Jaundice	Leaf	Unspecified	Unspecified	Abubakar et al. (2017)
	240	Citrus limon (L.) Osbeck							Diabetes, Scurvy, Kidney stone disease	Fruit	Infusion	Oral	Adedeji et al. (2018)
	240	Citrus limon (L.) Osbeck							Wound	Fruit	Juice extraction	Topical	Ashidi et al. (2021)
	240	Citrus limon (L.) Osbeck							Meningitis, COVID-19	Fruit/Leaf	Infusion	Oral	Abubakar et al. (2022)
	240	Citrus limon (L.) Osbeck							Malaria	Fruit	Unspecified	Unspecified	Idowu et al. (2010)
	240	Citrus limon (L.) Osbeck							Malaria	Fruit	Unspecified	Unspecified	Olorunnisola et al. (2013)
	240	Citrus limon (L.) Osbeck							Tuberculosis	Fruit	Infusion	Unspecified	Ogbole and Ajaiyeoba (2010)
	240	Citrus limon (L.) Osbeck							Dewormer	Fruit	Unspecified	Unspecified	Yaradua and El-Ghani (2014)
	240	Citrus limon (L.) Osbeck							Rheumatism, Laxative, Kidney disease, Malaria, Cough, Waist pain	Fruit	Juice extraction/Decoction	Oral	Ajibesin et al. (2012)
	240	Citrus limon (L.) Osbeck							Malaria	Fruit/Leaf	Infusion	Unspecified	Oyeyemi et al. (2019)
	240	Citrus limon (L.) Osbeck							Cough	Fruit	Juice extraction	Oral	Ajibesin et al. (2008)
	240	Citrus limon (L.) Osbeck							Malaria	Leaf/Fruit	Decoction	Unspecified	Iyamah and Idu (2015)
	241	Citrus sinensis (L.) Osbeck		Orange	Leemu/Lemun zaki (H.), Osan (Yor.), Oroma (Ig.)	Rutaceae		Tree	Cough, Diabetes	Fruit/Seed	Lemonade/Infusion	Oral	Odebunmi et al. (2022)
	241	Citrus sinensis (L.) Osbeck							Cancer	Bark	Unspecified	Unspecified	Abubakar et al. (2020a)
	241	Citrus sinensis (L.) Osbeck							Cough	Fruit	Juice extraction	Oral	Ampitan (2013)
	241	Citrus sinensis (L.) Osbeck							Diabetes	Fruit/Seed	Lemonade/Infusion	Oral	Abo et al. (2008)
	241	Citrus sinensis (L.) Osbeck							Malaria	Stem-bark/Leaf	Unspecified	Unspecified	Evbuomwan et al. (2023)
	241	Citrus sinensis (L.) Osbeck							Respiratory tract infection, Ringworm	Fruit	Decoction/Squeezing	Oral	Olanipekun (2023)
	241	Citrus sinensis (L.) Osbeck							Fever, Catarrh, Asthma, High blood pressure, Liver ailment	Fruit/All parts	Decoction	Oral	Adedeji et al. (2018)
	241	Citrus sinensis (L.) Osbeck							Pesticide	Fruit/Leaf/Fruit peel	Unspecified	Positioning/Smoking	Ali et al. (2022)
	241	Citrus sinensis (L.) Osbeck							Hepatitis, COVID-19, Yellow fever, Poliomyelitis	Leaf	Decoction	Oral	Abubakar et al. (2022)
	241	Citrus sinensis (L.) Osbeck							Tuberculosis	Unspecified	Juice	Oral	Erinoso and Aworinde (2012)
	241	Citrus sinensis (L.) Osbeck							Malaria	Fruit/Leaf	Raw/Infusion/Decoction	Unspecified	Mahmoud et al. (2020)
	241	Citrus sinensis (L.) Osbeck							Malaria	Leaf	Maceration	Oral	Odoh et al. (2018)
	241	Citrus sinensis (L.) Osbeck							Scurvy	Fruit	Unspecified	Unspecified	Yaradua and El-Ghani (2014)
	241	Citrus sinensis (L.) Osbeck							Laxative, Waist pain, Malaria	Fruit	Juice extraction/Decoction	Oral	Ajibesin et al. (2012)
	241	Citrus sinensis (L.) Osbeck							Malaria	Fruit	Decoction	Unspecified	Oyeyemi et al. (2019)
	241	Citrus sinensis (L.) Osbeck							Jaundice	Fruit	Unspecified	Unspecified	Oladunmoye and Kehinde (2011)
	241	Citrus sinensis (L.) Osbeck							Cancer	BarkFruit	Decoction/Juice extraction	Oral/Topical	Segun et al. (2018)
	241	Citrus sinensis (L.) Osbeck							Malaria	Fruit	Decoction	Unspecified	Iyamah and Idu (2015)
	242	Citrus × aurantiifolia (Christm.) Swingle		Lime/Egyptian lime	Babban leemu/Waawan kurmi (H.), Osan wewe (Yor.), Ugiri/Oromankirisi (Ig.)	Rutaceae		Tree	Cough, Malaria, Constipation	Leaf	Maceration	Oral	Lawal et al. (2022),
	242	Citrus × aurantiifolia (Christm.) Swingle							Diabetes	Fruit	Lemonade	Oral	Abo et al. (2008)
	242	Citrus × aurantiifolia (Christm.) Swingle							Expectorant	Unspecified	Unspecified	Unspecified	Ayeni and Kayode (2019)
	242	Citrus × aurantiifolia (Christm.) Swingle							Cough	Fruit	Juice extraction	Oral	Odebunmi et al. (2022)
	242	Citrus × aurantiifolia (Christm.) Swingle							Infection	Leaf	Poultice	Topical	Olatokunbo et al. (2022)
	242	Citrus × aurantiifolia (Christm.) Swingle							Cough	Unspecified	Unspecified	Unspecified	Lawal et al. (2020)
	242	Citrus × aurantiifolia (Christm.) Swingle							Malaria	Stem-bark/Leaf	Unspecified	Unspecified	Evbuomwan et al. (2023)
	242	Citrus × aurantiifolia (Christm.) Swingle							Respiratory tract infection	Leaf/Fruit	Decoction/Squeezing	Oral	Olanipekun (2023)
	242	Citrus × aurantiifolia (Christm.) Swingle							Diabetes	Fruit	Juice	Oral	Gbolade (2009)
	242	Citrus × aurantiifolia (Christm.) Swingle							Body soap	Fruit	Juice mixed with black soap	Bathing	Fred-Jaiyesimi et al. (2015)
	242	Citrus × aurantiifolia (Christm.) Swingle							Ringworm, Eczema	Fruit Juice	Aromatherapy/Bath/Decoction/Infusion	Unspecified	Enebeli-Ekwutoziam et al. (2021)
	242	Citrus × aurantiifolia (Christm.) Swingle							Diarrhoea, Dysentery	Leaf	Powder/Decoction	Oral	Abdallah et al. (2020)
	242	Citrus × aurantiifolia (Christm.) Swingle							Cough, Cold, Fever	Fruit	Juice extraction	Oral	Adedeji et al. (2018)
	242	Citrus × aurantiifolia (Christm.) Swingle							Intestinal worm	Fruit	Unspecified	Unspecified	Afolayan and Sowemimo (2023)
	242	Citrus × aurantiifolia (Christm.) Swingle							Yellow fever, Poliomyelitis	Leaf	Decoction	Oral	Abubakar et al. (2022)
	242	Citrus × aurantiifolia (Christm.) Swingle							Typhoids fever	Fruit	Unspecified	Unspecified	Igoli et al. (2004)
	242	Citrus × aurantiifolia (Christm.) Swingle							Boil, Cancer	Fruit/Root	Juice/Decoction	Wash/Oral	Erinoso and Aworinde (2012)
	242	Citrus × aurantiifolia (Christm.) Swingle							Malaria	Root/Stem-bark/Stem-twig/Leaf/Fruit	Unspecified	Unspecified	Ishola et al. (2014)
	242	Citrus × aurantiifolia (Christm.) Swingle							Malaria	Leaf/Fruit/Twig	Unspecified	Unspecified	Olorunnisola et al. (2013)
	242	Citrus × aurantiifolia (Christm.) Swingle							Cholera, Gonorrhoea	Fruit juice	Maceration solvent	Oral	Sonibare and Abegunde (2012)
	242	Citrus × aurantiifolia (Christm.) Swingle							Tuberculosis	Fruit	Infusion	Unspecified	Ogbole and Ajaiyeoba (2010)
	242	Citrus × aurantiifolia (Christm.) Swingle							Benign prostatic hyperplasia	Fruit Juice	Maceration solvent	Oral	Ofeimun and Temitope (2019)
	242	Citrus × aurantiifolia (Christm.) Swingle							Malaria	Leaf/Fruit	Decoction	Oral	Odoh et al. (2018)
	242	Citrus × aurantiifolia (Christm.) Swingle							Female sexual dysfunction, Female Infertility	Root	Unspecified	Unspecified	Nurudeen et al. (2022)
	242	Citrus × aurantiifolia (Christm.) Swingle							Typhoid, Malaria, Dysentery	Fruit/Leaf/Bark	Decoction/Concoction	Oral	Olajide and Agbelusi (2018)
	242	Citrus × aurantiifolia (Christm.) Swingle							Tuberculosis, Respiratory disorders	Fruit	Unspecified	Unspecified	Mann et al. (2007)
	242	Citrus × aurantiifolia (Christm.) Swingle							Malaria	Fruit/Leaf	Decoction	Unspecified	Oyeyemi et al. (2019)
	242	Citrus × aurantiifolia (Christm.) Swingle							Cancer	Bark/Fruit	Decoction/Juice extraction	Oral	Segun et al. (2018)
	242	Citrus × aurantiifolia (Christm.) Swingle							Stomachache	Fruit	Juice extraction	Oral	Ajibesin et al. (2008)
	242	Citrus × aurantiifolia (Christm.) Swingle							Measles, Jaundice, Chickenpox	Leaf/Fruit	Unspecified	Unspecified	Oladunmoye and Kehinde (2011)
	242	Citrus × aurantiifolia (Christm.) Swingle							Fever, Nausea	Leaf	Decoction	Steam bath	Kankara et al. (2015)
	242	Citrus × aurantiifolia (Christm.) Swingle							Malaria	Fruit	Decoction	Unspecified	Iyamah and Idu (2015)
	243	Citrus × paradisi Macfad.	Citrus × aurantium f. aurantium	Grapefruit	Leemu garehul Plorida (H.), Osan girepu/Osan paya (Yor.), Mkpuru osisi greepu (Ig.)	Rutaceae		Tree	Malaria	Fruit/Stem-twig/Leaf/Root	Unspecified	Unspecified	Ishola et al. (2014)
	243	Citrus × paradisi Macfad.							Malaria	Fruit/Peel	Maceration	Oral	Odoh et al. (2018)
	243	Citrus × paradisi Macfad.							Antibody	Fruit	Unspecified	Unspecified	Yaradua and El-Ghani (2014)
	243	Citrus × paradisi Macfad.							Skin diseases	Fruit	Juice extraction	Oral	Ajibesin et al. (2012)
	243	Citrus × paradisi Macfad.							Malaria	Fruit	Decoction	Unspecified	Oyeyemi et al. (2019)
	243	Citrus × paradisi Macfad.							Malaria	Fruit	Decoction	Unspecified	Iyamah and Idu (2015)
	244	Clausena anisata (Willd.) Hook.f. ex Benth.		Horsewood	Agbasa/Atari obuko (Yor.)	Rutaceae		Tree	COVID-19	Leaf	Decoction	Oral	Odebunmi et al. (2022)
	244	Clausena anisata (Willd.) Hook.f. ex Benth.							Breast pain	Root	Decoction	Oral	Kadiri et al. (2015)
	244	Clausena anisata (Willd.) Hook.f. ex Benth.							Children scalp infections	Root/Leaf	Decoction	Oral/Bathing	Aworinde and Erinoso (2015)
	244	Clausena anisata (Willd.) Hook.f. ex Benth.							Wound	Leaf/Root	Concoction	Mopping	Ashidi et al. (2021)
	244	Clausena anisata (Willd.) Hook.f. ex Benth.							Hypertension	Leaf/Bark	Fermentation	Oral	Igoli et al. (2004)
	244	Clausena anisata (Willd.) Hook.f. ex Benth.							Cancer	Root	Decoction	Oral	Segun et al. (2018)
	244	Clausena anisata (Willd.) Hook.f. ex Benth.							Measles	Stem-bark	Decoction	Oral	Ajibesin et al. (2008)
	244	Clausena anisata (Willd.) Hook.f. ex Benth.							Malaria	Leaf	Decoction	Unspecified	Iyamah and Idu (2015)
	245	Cleistopholis patens (Benth.) Engl. & Diels		Salt and oil tree	Apako/Oke (Yor.), Ojō (Ig.)	Annonaceae		Tree	Wound	Root/Stem	Concoction	Oral	Rafiu and Sonibare (2017)
	245	Cleistopholis patens (Benth.) Engl. & Diels							Pimples, Cirrhosis	Unspecified	Unspecified	Unspecified	Lawal et al. (2022)
	245	Cleistopholis patens (Benth.) Engl. & Diels							Malaria	Leaf/Stem-bark	Decoction	Unspecified	Iyamah and Idu (2015)
	246	Cleome ciliata Schumach. & Thonn.		Spider flowers	Garseya (H.), Etere/Ekuya funfun (Yor.), Agbalala (Ij.)	Cleomaceae		Herb	Arthritis, Wound	Fruit/Leaf	Poultice	Topical	Olatokunbo et al. (2022)
	246	Cleome ciliata Schumach. & Thonn.							Wound	Leaf	Maceration/Pulverization	Topical/Bathing	Ashidi et al. (2021)
	246	Cleome ciliata Schumach. & Thonn.							Cancer (Cervical/Prostrate)	Leaf	Paste	Oral/Topical	Ambali et al. (2021)
	246	Cleome ciliata Schumach. & Thonn.							Infectious diseases, Inflammation, Wound	Unspecified	Unspecified	Unspecified	Soladoye et al. (2005)
	247	Cleome fruticosa L.	Cadaba fruticosa (L.) Druce	Indian cadaba	Yar- unguwa (H.), Ekuya (Yor.), Keerem kerem (Ig.)	Capparaceae	Cleomaceae/Capparaceae Juss.	Shrub	Birth control, Malaria	Unspecified	Unspecified	Unspecified	Lawal et al. (2022)
	248	Cleome viscosa L.		Asian spiderflower/Wild mustard	Namijin gasaya (H.), Ekuya (Yor.), Agbalala (Ig.)	Cleomaceae		Herb	Tuberculosis, Respiratory disorders	Whole plant	Unspecified	Unspecified	Mann et al. (2007)
	248	Cleome viscosa L.							Infertility	Leaf	Infusion	Oral	Ajibesin et al. (2008)
	249	Clerodendrum capitatum (Willd.) Schumach.		Glorybower/Bleeding-heart.	Bambaro/Maashayi (H.), Feregede/Asangba (Yor.)	Lamiaceae	Verbenaceae	Shrub	Malaria, Diabetes	Unspecified	Unspecified	Unspecified	Lawal et al. (2022)
	249	Clerodendrum capitatum (Willd.) Schumach.							Pediatric ailments	Leaf	Unspecified	Unspecified	Abubakar et al. (2017)
	249	Clerodendrum capitatum (Willd.) Schumach.							Psychosis	Leaf	Incense	Inhalation	Lor et al. (2017)
	249	Clerodendrum capitatum (Willd.) Schumach.							Tuberculosis	Leaf	Decoction	Unspecified	Ogbole and Ajaiyeoba (2010)
	249	Clerodendrum capitatum (Willd.) Schumach.							Malaria	Leaf	Decoction	Unspecified	Oyeyemi et al. (2019)
	249	Clerodendrum capitatum (Willd.) Schumach.							Measles	Leaf	Unspecified	Unspecified	Oladunmoye and Kehinde (2011)
	250	Clerodendrum paniculatum L.		Pagoda-flower	Ora - Ojola/Adabi (Yor.)	Lamiaceae	Verbenaceae	Shrub	Cirrhosis	Unspecified	Unspecified	Unspecified	Lawal et al. (2022)
	250	Clerodendrum paniculatum L.							Malaria	Leaf/Root	Decoction	Unspecified	Iyamah and Idu (2015)
	251	Clerodendrum umbellatum Poir.		Umbel clerodendrum	Marugbo/Eweta (Yor.), Nruchi ntà (Ig.)	Lamiaceae	Verbenaceae	Shrub	Pains, Infectious diseases, Gastrointestinal disorder, Worm expeller	Unspecified	Unspecified	Unspecified	Soladoye et al. (2005)
	251	Clerodendrum umbellatum Poir.							Stomachache	Unspecified	Unspecified	Unspecified	Lawal et al. (2022)
	252	Clerodendrum volubile P.Beauv.		White butterfly	Marugbo/Eweta (Yor.), Nruchi ntà (Ig.)	Lamiaceae	Verbenaceae	Shrub	Immune booster	Unspecified	Unspecified	Unspecified	Lawal et al. (2022)
	253	Cnestis ferruginea Vahl ex DC.		Short pod/Alum plant	Fura amarya/Otito (H.), Gboyin gboyin/Omu aja/Akara aje (Yor.), Okpu nkita/Amu nkita (Ig.)	Connaraceae		Shrub/Tree	Immune booster, Aphrodisiac, Gonorrhea, Wounds, Pains	Unspecified	Unspecified	Unspecified	Lawal et al. (2022)
	253	Cnestis ferruginea Vahl ex DC.							Aphrodisiac	Root	Unspecified	Oral	Idu et al. (2010)
	253	Cnestis ferruginea Vahl ex DC.							Female sexual dysfunction, Female Infertility	Root	Unspecified	Unspecified	Nurudeen et al. (2022)
	253	Cnestis ferruginea Vahl ex DC.							Eye infection	Leaf	Infusion	Eye drops	Ajibesin et al. (2012)
	253	Cnestis ferruginea Vahl ex DC.							Malaria	Stem-bark	Decoction	Unspecified	Oyeyemi et al. (2019)
	253	Cnestis ferruginea Vahl ex DC.							Headache, Migraine, Gum pain, Wound, Infectious diseases	Unspecified	Unspecified	Unspecified	Soladoye et al. (2005)
	253	Cnestis ferruginea Vahl ex DC.							Unspecified	Unspecified	Unspecified	Unspecified	Odewo et al. (2022)
	254	Cnestis longiflora G.Schellenb.	Cnestis corniculata Lam.	Horned Cnestis/Corniculate Knotweed	Akara aje (Yor.)	Connaraceae		Climber	Venereal disease	Unspecified	Unspecified	Unspecified	Soladoye et al. (2005)
	255	Cnidoscolus aconitifolius (Mill.) I.M.Johnst.		Spinach tree/Chaya	Iyana Ipaja/Efo Jerusalem (Yor.), Obarandu/Akwukwo-nri-ohurun (Ig.)	Euphorbiaceae		Shrub	Toxic plant	Leaf/Sap	Unspecified	Contact	Fred-Jaiyesimi and Ajibesin (2012)
	256	Coccinia barteri (Hook.f.) Keay		Fruited gourd	Ewe-oju (Yor.)	Cucurbitaceae		Climber	Body cream	Whole plant	Dried powder mixed with oil	Dermal	Fred-Jaiyesimi et al. (2015)
	257	Coccinia grandis (L.) Voigt		Ivy Gourd/Scarlet-fruited Gourd	Gùŋín-dájìi/Gwanduwa (H.), Ewe-ero (Yor.)	Cucurbitaceae		Climber	Reduce high blood pressure, Abscesses	Leaf	Infusion	Oral	Olanipekun (2023)
	257	Coccinia grandis (L.) Voigt							Body cream	Leaf/Fruit	Juice extraction	Dermal	Fred-Jaiyesimi et al. (2015)
	258	Cochlospermum planchonii Hook.fil. ex Planch.	Cochlospermum planchonii Hook.fil. ex Planch.	False cotton	Rawaya/Kyamba (H.), Awo-owu/Gbehutu/Feru (Yor.), Abanzi (Ig.)	Cochlospermaceae		Shrub	Stomachache	Root	Concoction	Oral	Sulaiman et al. (2022)
	258	Cochlospermum planchonii Hook.fil. ex Planch.							Jaundice	Root	Unspecified	Unspecified	Abubakar et al. (2017)
	259	Cochlospermum tinctorium Perrier ex A.Rich.		Cochlospermum	Rawaya/Balagande (H.), Sẹwutu (Yor.), Abanzi/Obazi (Ig.)	Bixaceae	Cochlospermaceae	Herb	Yellow fever, Hepatitis	Root/Bark/Leaf	Decoction	Oral	Abubakar et al. (2022)
	259	Cochlospermum tinctorium Perrier ex A.Rich.							Jaundice	Root	Powder	Oral	Kankara et al. (2015)
	259	Cochlospermum tinctorium Perrier ex A.Rich.							Malaria	Root	Decoction	Unspecified	Iyamah and Idu (2015)
	260	Cocos nucifera L.		Coconut	Kuwapa (H.), Agbon (Yor.), Akubeeke (Ig.)	Arecaceae		Tree	Cough	Pod	Decoction	Oral/Topical	Odebunmi et al. (2022),),
	260	Cocos nucifera L.							Wound	Root	Unspecified	Unspecified	Rafiu and Sonibare (2017)
	260	Cocos nucifera L.							Stomachache	Fruit	Unspecified	Unspecified	Kadiri et al. (2015)
	260	Cocos nucifera L.							Cough	Unspecified	Unspecified	Unspecified	Lawal et al. (2020)
	260	Cocos nucifera L.							Malaria	Husk	Unspecified	Unspecified	Evbuomwan et al. (2023)
	260	Cocos nucifera L.							Rheumatism, Eczema	Bark	Concoction	Oral	Olanipekun (2023)
	260	Cocos nucifera L.							Body cream	Nut	Juice extracted as oil	Dermal	Fred-Jaiyesimi et al. (2015)
	260	Cocos nucifera L.							Skin diseases	Stem-bark/Root/Fruit	Decoction	Unspecified	Enebeli-Ekwutoziam et al. (2021)
	260	Cocos nucifera L.							Intestinal worm	Juice	Unspecified	Unspecified	Afolayan and Sowemimo (2023)
	260	Cocos nucifera L.							Tuberculosis	Unspecified	Decoction	Oral	Erinoso and Aworinde (2012)
	260	Cocos nucifera L.							Cancer	Juice	Unspecified	Unspecified	Afolayan et al. (2020)
	260	Cocos nucifera L.							Asthma	Fruit	Unspecified	Oral	Sonibare and Gbile (2008)
	260	Cocos nucifera L.							Tuberculosis	Husk	Decoction	Unspecified	Ogbole and Ajaiyeoba (2010)
	260	Cocos nucifera L.							Benign prostatic hyperplasia	Fruit Juice	Maceration solvent	Oral	Ofeimun and Temitope (2019)
	260	Cocos nucifera L.							Anti poison, Measles	Nut	Unspecified	Unspecified	Yaradua and El-Ghani (2014)
	260	Cocos nucifera L.							Skin disease, Uterine disease	Nut/Bark	Decoction/Mastication	Oral	Olajide and Agbelusi (2018)
	260	Cocos nucifera L.							Malaria	Edible part/Water	Infusion	Unspecified	Oyeyemi et al. (2019)
	260	Cocos nucifera L.							Oral rehydration therapy	Liquid endosperm	Cracking	Oral	Ajibesin et al. (2008)
	260	Cocos nucifera L.							Poliomyelitis, Measles	Leaf	Unspecified	Unspecified	Oladunmoye and Kehinde (2011)
	260	Cocos nucifera L.							Malaria	Stem-bark/Fruit	Decoction	Unspecified	Iyamah and Idu (2015)
	261	Coix lacryma-jobi L.		Job's tears/Adlay millet	Aje/Aká-ịla (Yor.), Ngkwà eto/Nkwà ikọ̀t (Ig.)	Poaceae		Grass	Joint disorders, Neuralgia, Fever, Inflammation, Spasms, Lower back pain	Unspecified	Unspecified	Unspecified	Soladoye et al. (2005)
	262	Cola acuminata (P.Beauv.) Schott & Endl.		Kola nut/Abata cola	Goro (H.), Obi abata (Yor.), Oji (Ig.)	Malvaceae	Sterculiaceae	Tree	Diabetes	Leaf	Decoction	Oral	Abo et al. (2008)
	262	Cola acuminata (P.Beauv.) Schott & Endl.							Cough	Unspecified	Unspecified	Unspecified	Lawal et al. (2020)
	262	Cola acuminata (P.Beauv.) Schott & Endl.							Tonic	Stem-bark	Unspecified	Unspecified	Hassan et al. (2023)
	262	Cola acuminata (P.Beauv.) Schott & Endl.							Stomach ulcer, Piles, Male infertility, Dysentery, Diarrhea	All parts/Nut	Infusion/Mastication	Oral	Adedeji et al. (2018)
	262	Cola acuminata (P.Beauv.) Schott & Endl.							Wound	Bark/Leaf	Pounding	Oral	Ashidi et al. (2021)
	262	Cola acuminata (P.Beauv.) Schott & Endl.							Cancer	Fruit	Unspecified	Unspecified	Afolayan et al. (2020)
	262	Cola acuminata (P.Beauv.) Schott & Endl.							Tuberculosis	Fruit	Infusion	Unspecified	Ogbole and Ajaiyeoba (2010)
	262	Cola acuminata (P.Beauv.) Schott & Endl.							Malaria	Seed	Decoction	Unspecified	Oyeyemi et al. (2019)
	262	Cola acuminata (P.Beauv.) Schott & Endl.							Stimulant, Fatigue, Depression, Arthritis, Rheumatism, Diarrhoea, Dysentery	Unspecified	Unspecified	Unspecified	Soladoye et al. (2005)
	262	Cola acuminata (P.Beauv.) Schott & Endl.							Putrid sore	Cotyledons	Powder	Topical	Ajibesin et al. (2008)
	262	Cola acuminata (P.Beauv.) Schott & Endl.							Malaria	Stem-bark	Decoction	Unspecified	Iyamah and Idu (2015)
	263	Cola gigantea A.Chev.		French grand ouara	Ogugu (Yor.)	Malvaceae	Sterculiaceae	Tree	Anemia	Leaf	Unspecified	Oral	Idu et al. (2010)
	263	Cola gigantea A.Chev.							Unspecified	Unspecified	Unspecified	Unspecified	Odewo et al. (2022)
	264	Cola millenii K.Schum.		Monkey cola	Goro mbiri (H.), Obi edun/Atewo edun (Yor.), Achi okokoro/Uto (Ig.)	Malvaceae	Sterculiaceae	Tree	Chest pain, Ear pus	Fruit	Pulverization	Oral	Ajibesin et al. (2008)
	264	Cola millenii K.Schum.							Miscarriage, Ringworm, Dysentery	Unspecified	Unspecified	Unspecified	Lawal et al. (2022)
	264	Cola millenii K.Schum.							Wound	Stem-bark/Leaf	Decoction	Oral	Ashidi et al. (2021)
	265	Cola nitida (Vent.) Schott & Endl.		Kola nut/Guru Nut	Goro (H.), Obi gbanja (Yor.), Oji (Ig.)	Malvaceae	Sterculiaceae	Tree	Stimulant	Fruit	Unspecified	Unspecified	Yaradua and El-Ghani (2014)
	265	Cola nitida (Vent.) Schott & Endl.							Stomachache, Wound, Inflammation	Bark	Infusion/Powder	Oral	Ajibesin et al. (2012)
	265	Cola nitida (Vent.) Schott & Endl.							Fatigue, Whooping cough, Stimulant	Unspecified	Unspecified	Unspecified	Soladoye et al. (2005)
	265	Cola nitida (Vent.) Schott & Endl.							Cancer	Fruit	Unspecified	Unspecified	Segun et al. (2018)
	266	Colocasia esculenta (L.) Schott		Cocoyam	Gwazo (H.), Isu koko (Yor.), Ede/Akasi (Ig.)	Araceae		Herb	Ringworm, Dysentery, Coughs, Diarrhoea, Vomiting, Chest complaints , Scabies, Gonorrhea, Cough	Unspecified	Unspecified	Unspecified	Soladoye et al. (2005)
	266	Colocasia esculenta (L.) Schott							Cough	Unspecified	Unspecified	Unspecified	Lawal et al. (2022)
	266	Colocasia esculenta (L.) Schott							Guinea worm infestation	Leaf	Unspecified	Unspecified	Adekunle et al. (2007)
	266	Colocasia esculenta (L.) Schott							Insect bites, Sore	Whole plant	Decoction/Juice extract	Unspecified	Enebeli-Ekwutoziam et al. (2021)
	266	Colocasia esculenta (L.) Schott							Noxious plant	Leaf	Unspecified	Contact	Fred-Jaiyesimi and Ajibesin (2012)
	266	Colocasia esculenta (L.) Schott							Abscess	Underground stem	Maceration	Oral	Aworinde and Erinoso (2015)
	266	Colocasia esculenta (L.) Schott							Wound	Leaf	Unspecified	Unspecified	Ashidi et al. (2021)
	266	Colocasia esculenta (L.) Schott							Insect bite, Sore	Whole plant	Juice	Topical	Ajibesin et al. (2012)
	267	Combretodendron macrocarpum (P.Beauv.) Keay	Petersianthus macrocarpus (P.Beauv.) Liben	Stinkwood tree/Soap tree	Akasun (H.), Owewe (Yor.), Ogbu Onya (Ig.)	Lecythidaceae		Tree	Stomachache, Dysentery	Root	Decoction	Oral	Ajibesin et al. (2008)
	268	Combretum altum Guill. & Perr. ex DC.	Combretum micranthum G. Don	Kinkeliba/Seh-haw	Geza (H.), Ogan-ibule (Yor.)	Combretaceae		Climbing shrub	Cough, Wounds, Diabetes, Fever, Bronchitis, Diarrhea, Pain, Malaria, Liver disorders, Dyspepsia, Colic	Unspecified	Unspecified	Unspecified	Ayeni and Kayode (2019)
	268	Combretum altum Guill. & Perr. ex DC.							Cancer	Leaf	Unspecified	Unspecified	Abubakar et al. (2020a)
	268	Combretum altum Guill. & Perr. ex DC.							Cough	Unspecified	Unspecified	Unspecified	Lawal et al. (2020)
	268	Combretum altum Guill. & Perr. ex DC.							Cancer	Leaf/Bark/Root	Powder/Maceration	Oral/Topical	Malami et al. (2020)
	268	Combretum altum Guill. & Perr. ex DC.							Mental illness	Leaf/Root	Inceneration/Decoction	Fumigation/Oral	Ibrahim et al. (2007)
	268	Combretum altum Guill. & Perr. ex DC.							Yellow fever, Hepatitis, Poliomyelitis, Meningitis, Monkey pox	Leaf/Bark	Decoction	Oral/Topical	Abubakar et al. (2022)
	268	Combretum altum Guill. & Perr. ex DC.							Rheumatism	Unspecified	Decoction/Steeping	Oral	Erinoso and Aworinde (2012)
	268	Combretum altum Guill. & Perr. ex DC.							Dysentery, Abdominal pain in nursing mother	Leaf	Unspecified	Unspecified	Yaradua and El-Ghani (2014)
	268	Combretum altum Guill. & Perr. ex DC.							Diabetes	Root	Decoction	Oral	Shinkafi et al. (2015)
	268	Combretum altum Guill. & Perr. ex DC.							General wellbeing	Leaf	Decoction	Oral	Kankara et al. (2015)
	269	Combretum bracteatum (M.A.Lawson) Engl. & Diels.		Combretum/bushwillows	Kantakara (H.), Ogan-dudu/Okan (Y0r.), Achicha nza (Ig.)	Combretaceae		Climbing shrub	Cough,	Unspecified	Unspecified	Unspecified	Lawal et al. (2020)
	269	Combretum bracteatum (M.A.Lawson) Engl. & Diels.							Children scalp infections	Root/Leaf	Decoction	Oral/Bathing	Aworinde and Erinoso (2015)
	269	Combretum bracteatum (M.A.Lawson) Engl. & Diels.							Tuberculosis, Respiratory disorders	Root-bark/Stem-bark	Unspecified	Unspecified	Mann et al. (2007)
	270	Combretum camporum Engl.			Taramniya (H.)	Combretaceae		Shrub/Tree	Cancer	Bark/Root	Maceration/Decoction	Oral	Malami et al. (2020)
	271	Combretum glutinosum Perr. ex DC.		Bois d’éléphant	Turaar turauniya/Kantakara/Dagera (H.), Daguro (Yor.)	Combretaceae		Shrub	Arthritis	Stem-bark/Leaf	Decoction	Unspecified	Salihu et al. (2018)
	271	Combretum glutinosum Perr. ex DC.							Animal diarrhoea	Leaf/Root	Unspecified	Unspecified	Offiah et al. (2011)
	271	Combretum glutinosum Perr. ex DC.							Meningitis	Stem-bark	Decoction	Oral	Abubakar et al. (2022)
	272	Combretum lamprocarpum Diels	Combretum collinum subsp. geitonophyllum (Diels) Okafa	Variable bush-willow/Shaving brush combretum.	Kantakara/Bauli (H.), Ajantiro (Yor.)	Combretaceae		Tree	Animal diarrhoea	Leaf	Unspecified	Unspecified	Offiah et al. (2011)
	273	Combretum molle R.Br. ex G.Don		Velvet bushwillow	Wuyan damo (H.), Anràgba (Yor.)	Combretaceae		Shrub/Tree	Cancer	Bark	Powder/Meceration/Decoction	Oral/Topical	Malami et al. (2020)
	273	Combretum molle R.Br. ex G.Don							Cancer	Stem-bark	Unspecified	Unspecified	Ngulde et al. (2015)
	273	Combretum molle R.Br. ex G.Don							Animal diarrhoea	Unspecified	Unspecified	Unspecified	Offiah et al. (2011)
	273	Combretum molle R.Br. ex G.Don							Dysentery	Bark	Concoction	Oral	Olajide and Agbelusi (2018)
	274	Combretum mucronatum Schumach. & Thonn.		Combretum	Agbon odan/Agbon igbo/Ogan (Yor.)	Combretaceae		Shrub	Cancer	Leaf	Unspecified	Unspecified	Afolayan et al. (2020)
	275	Combretum nigricans Lepr. ex Guill. & Perr.		Combretum/Bushwillow	Dagara/Tsiriri (H.)	Combretaceae		Shrub	Rheumatism	Root	Pulverization	Topical	Amusa et al. (2010)
	275	Combretum nigricans Lepr. ex Guill. & Perr.							Hepatitis	Root	Powder	Oral	Abubakar et al. (2022)
	276	Combretum nioroense Aubrév. ex Keay		Bushwillow	Geza (H.)	Combretaceae		Climber	Cancer	Leaf/Root	Unspecified	Unspecified	Abubakar et al. (2020a)
	277	Combretum paniculatum Vent.		Burning bush/Forest flame-creeper	Geza/Kariya (H.), Enyiro (Yor.), Achị̀chà ńzā (Ig.)	Combretaceae		Tree	Respiratory tract infection, Worms, Skin spot	Leaf	Decoction	Oral	Olanipekun (2023)
	277	Combretum paniculatum Vent.							Unspecified	Unspecified	Unspecified	Unspecified	Odewo et al. (2022)
	278	Combretum racemosum P.Beauv.		Christmas rose	Ogan pupa (Yor.), Alagame (Ig.)	Combretaceae		Shrub	Skin disease	Leaf	Juice extract	Unspecified	Enebeli-Ekwutoziam et al. (2021)
	278	Combretum racemosum P.Beauv.							Skin disease	Leaf	Juice extraction	Topical	Ajibesin et al. (2012)
	278	Combretum racemosum P.Beauv.							Worm infestation, Wounds, Stings, Abortifacient, Cough, Fever	Leaf/Root	Decoction	Unspecified	Omotayo and Borokinni (2012)
	278	Combretum racemosum P.Beauv.							Gastrointestinal disorders, Genito-urinary bleeding	Unspecified	Unspecified	Unspecified	Soladoye et al. (2005)
	278	Combretum racemosum P.Beauv.							Skin disease, Haemorrhoid	Leaf	Maceration	Oral	Ajibesin et al. (2008)
	279	Combretum sericeum G.Don		Bushwillow/Combretum	Taro/Tabara/Karya garma (H.)	Combretaceae		Shrub	Diabetes	Bark	Decoction	Oral	Shinkafi et al. (2015)
	280	Combretum sordidum Exell		Bushwillow	Apoka (Yor.)	Combretaceae		Climber	Children scalp infections	Root/Leaf	Decoction	Oral/Bathing	Aworinde and Erinoso (2015)
	281	Combretum tomentosum G.Don		Bushwillow/Combretum	Tarauniya/Geza (H.), Ayoka (Yor.)	Combretaceae		Climber	Cancer	Bark/Leaf	Unspecified	Unspecified	Abubakar et al. (2020a)
	281	Combretum tomentosum G.Don							Children scalp infections	Root/Leaf	Decoction	Oral/Bathing	Aworinde and Erinoso (2015)
	282	Commelina africana L.		Common yellow commelina	Balaasaanaa/Bulabula (H.), Gbagodo/Aikujegure (Yor.), Obogu (Ig.)	Commelinaceae		Herb	Diabetes	Unspecified	Unspecified	Unspecified	Lawal et al. (2022)
	282	Commelina africana L.							Ulcer	Whole plant	Decoction	Oral	Odewo et al. (2022)
	283	Commelina erecta L		Erect Dayflower	Hanjin kuda/Bàlaàsánaà (H.), Apolukuluku/Itopere/Ilẹ̀kẹ̀ ọ̀pọlọ́ (Yor.), Ahị́hị́à èbisango (Ig.)	Commelinaceae		Herb	Potency	Unspecified	Unspecified	Unspecified	Lawal et al. (2022)
	284	Commiphora hildebrandtii Engl.		Corkwoods/Hildebrandt's myrrh	Dashi (H.)	Burseraceae		Tree	General wellbeing	Leaf	Decoction	Oral	Kankara et al. (2015)
	285	Commiphora kerstingii Engl.		Myrrh tree	Arrarabi/Bagana (H.)	Burseraceae		Tree	Diabetes	Leaf	Maceration	Oral	Shinkafi et al. (2015)
	285	Commiphora kerstingii Engl.							Cancer	Stem-bark	Unspecified	Unspecified	Ngulde et al. (2015)
	286	Coniogramme caudata (C.Presl ex Ettingsh.) Ching	Coniogramme serrulata (Blume) Fée	Tree fern	Marga, Apasha	Pteridaceae		Fern	Urinary disorders, Backache, Gall stone	Frond	Juice extraction	Oral	Nwosu (2002)
	287	Corchorus aestuans L.		Jute	Idapopo (Yor.)	Malvaceae	Tiliaceae	Herb	Anaemia, Predelivery trouble (during pregnancy)	Leaf/Root	Decoction	Oral	Borokini and Omotayo (2012)
	288	Corchorus olitorius L.		Jew's-mallow	Ayoyo/Lalo (H.), Ewedu (Yor.), Ariraa/Ulogburu (Ig.)	Malvaceae	Tiliaceae	Shrub	Cancer	Root	Infusion	Oral	Ajibesin et al. (2008)
	288	Corchorus olitorius L.							Diabetes	Leaf	Decoction	Oral	Abo et al. (2008)
	288	Corchorus olitorius L.							Cough	Unspecified	Unspecified	Unspecified	Lawal et al. (2020)
	288	Corchorus olitorius L.							Guinea worm infestation	Leaf	Unspecified	Unspecified	Adekunle et al. (2007)
	288	Corchorus olitorius L.							Toxic plant	Root	Unspecified	Oral	Fred-Jaiyesimi and Ajibesin (2012)
	288	Corchorus olitorius L.							Diabetes, Aches, Pains, Dysentery, Fever, Piles, Gonorrhea	Leaf	Concoction/Cold infusion	Oral	Adedeji et al. (2018)
	288	Corchorus olitorius L.							Anaemia, Folic acid deficiency, Blood purifiers, Purgative, Diuretics, Febrifuge, Constipation	Leaf/Seed/Root	Decoction/Infusion/Scrapping	Oral	Borokini and Omotayo (2012)
	288	Corchorus olitorius L.							Asthma	Unspecified	Unspecified	Oral	Erinoso and Aworinde (2012)
	288	Corchorus olitorius L.							Measles	Whole plant	Unspecified	Unspecified	Sonibare et al. (2009)
	288	Corchorus olitorius L.							Blood purifier	Leaf	Unspecified	Unspecified	Yaradua and El-Ghani (2014)
	288	Corchorus olitorius L.							Stomachache, Worm infestation, Diarrhoea	Leaf	Infusion	Oral	Ajibesin et al. (2012)
	288	Corchorus olitorius L.							Malaria	Stem	Decoction	Unspecified	Oyeyemi et al. (2019)
	288	Corchorus olitorius L.							Measles	Whole plant	Unspecified	Unspecified	Oladunmoye and Kehinde (2011)
	288	Corchorus olitorius L.							Obesity, Difficult delivery, Constipation	Leaf	Juice extraction	Oral	Odewo et al. (2022)
	288	Corchorus olitorius L.							Malaria	Leaf	Decoction	Unspecified	Iyamah and Idu (2015)
	289	Cordia africana Lam.		Arabian Peninsula/Comoros	Alilliba (H.), Omo (Yor.)	Boraginaceae		Shrub	Pediatric ailments	Stem-bark	Unspecified	Unspecified	Abubakar et al. (2017)
	289	Cordia africana Lam.							Hepatitis, Yellow fever	Root/Leaf/Seed/Bark	Decoction	Oral	Abubakar et al. (2022)
	290	Cordia platythyrsa Baker		West African cordia	Omo wewe/Omo/Ako-ledo (Yor.)	Boraginaceae		Tree	Timber, Fuelwood	Unspecified	Unspecified	Unspecified	Kayode (2005)
	291	Corylus avellana L.		European hazelnut/Cobnut	Hazel	Betulaceae		Shrub	Hemorrhoid, Menstrual disorder, Bleeding	Leaf/Flower	Decoction	Oral	Ajibesin et al. (2012)
	292	Costus afer Ker Gawl.		Bush cane/Spiral ginger	ká kiì-zuwaà (H.), Ireke omode (Yor.), ókpètè (Ig.), Ogbodo (Ij.)	Costaceae		Herb	Cough, Ulcer	Unspecified	Unspecified	Unspecified	Lawal et al. (2022)
	292	Costus afer Ker Gawl.							Breast infection	Seed	Decoction	Bathe the affected part	Kadiri et al. (2015)
	292	Costus afer Ker Gawl.							Fracture	Stem, Leaf, Fruit	Squashing	Topical	Olatokunbo et al. (2022)
	292	Costus afer Ker Gawl.							Tuberculosis	Leaf	Infusion	Unspecified	Ogbole and Ajaiyeoba (2010)
	292	Costus afer Ker Gawl.							Wound	Stem	Juice extraction	Topical	Ajibesin et al. (2012)
	292	Costus afer Ker Gawl.							Wound	Stem	Juice extraction	Topical	Ajibesin et al. (2008)
	292	Costus afer Ker Gawl.							Malaria	Leaf/Stem-bark	Decoction	Unspecified	Iyamah and Idu (2015)
	293	Costus lucanusianus J.Braun & K.Schum.		African spiral flag/Spiral ginger	Kakizawa (H.), Ireke-omode (Yor.), Okpete/Okpoto (Ig.)	Costaceae		Herb	Measles	Stem-bark	Bath/Decoction	Unspecified	Enebeli-Ekwutoziam et al. (2021)
	294	Coula edulis Baill.		African walnut/Gabon nut	Asala (Yor.), Udo (Ig.)	Olacaceae		Tree	Malaria	Root	Decoction	Unspecified	Oyeyemi et al. (2019)
	295	Crassocephalum crepidioides (Benth.) S.Moore		Redflower ragleaf/Fireweed	Babohoh (H.), Ebolo (Yor.), Alapolo/NtI-ene (Ig.)	Asteraceae		Herb	Gonorrhoea, Boils, Burns	Leaf	Decoction/Juice extraction	Oral/Topical	Ajibesin et al. (2008)
	296	Crassocephalum rubens (Juss. ex Jacq.) S.Moore		Yoruban bologi	Baba hun (H.), Ebolo/Efo Ebolo (Yor.), Nti ele/Ewa isi (Ig.)	Asteraceae		Herb	Asthma	Leaf	Maceration	Oral	Sonibare and Gbile (2008)
	297	Crateva adansonii DC.		Garlic pear tree/Caper tree	Engedidi/Unguduudu (H.), Ẹgun-ọ́run/Taniya (Yor.), Amakarode (Ig.)	Capparaceae		Shrub	Stomach troubles, Syphilis, Obesity	Bark	Decoction/Powder	Oral/Topical	Adedeji et al. (2018)
	297	Crateva adansonii DC.							High blood pressure, Jaundice, Libido enhancer, Urinary tract infections, Indigestion, Douche for post-menopausal women	Leaf/Bark/Twig/Root	Decoction/Infusion/Mastication	Oral	Borokini and Omotayo (2012)
	297	Crateva adansonii DC.							Rheumatism, Malaria, Infertility, Stomachache	Leaf/Bark	Poultice/Decoction	Topical/Oral	Ajibesin et al. (2012)
	297	Crateva adansonii DC.							Tuberculosis, Respiratory disorders	Root	Unspecified	Unspecified	Mann et al. (2007)
	298	Crescentia cujete L.		Calabash tree	Gumbusi mboro (H.), Igi so'gba (Yor.), Osisi mkpo (Ig.)	Bignoniaceae		Tree	Wound	Bark	Infusion	Oral	Rafiu and Sonibare (2017)
	298	Crescentia cujete L.							Diabetes	Bark/Sculp	Infusion	Oral	Shinkafi et al. (2015)
	299	Crinum jagus (J.Thomps.) Dandy		Poison bulb	Albasar kwadi (H.), Ogede-odo (Yor.), Edè-chúkwú (Ig.)	Amaryllidaceae		Herb	Cough	Bulb	Pulverization/Grating/Infusion	Oral	Odebunmi et al. (2022)
	299	Crinum jagus (J.Thomps.) Dandy							Cough	Unspecified	Unspecified	Unspecified	Lawal et al. (2022)
	299	Crinum jagus (J.Thomps.) Dandy							Flu	Bulb	Pounding	Oral	Odebunmi et al. (2022)
	299	Crinum jagus (J.Thomps.) Dandy							Respiratory tract infection, Inflammation	Leaf	Infusion	Oral	Olanipekun (2023)
	299	Crinum jagus (J.Thomps.) Dandy							Diabetes	Bulb	Maceration	Oral	Gbolade (2009)
	299	Crinum jagus (J.Thomps.) Dandy							Abscess	Leaf	Maceration	Oral	Aworinde and Erinoso (2015)
	299	Crinum jagus (J.Thomps.) Dandy							Pesticide	Bulb/Leaf/Whole plant	Unspecified	Oral/Positioning/Spraying	Ali et al. (2022)
	299	Crinum jagus (J.Thomps.) Dandy							Cancer	Tuber	Unspecified	Unspecified	Afolayan et al. (2020)
	299	Crinum jagus (J.Thomps.) Dandy							Asthma,Tuberculosis	Root/Leaf	Unspecified	Oral	Idu et al. (2010)
	299	Crinum jagus (J.Thomps.) Dandy							Cough	Unspecified	Unspecified	Unspecified	Lawal et al. (2020)
	299	Crinum jagus (J.Thomps.) Dandy							Asthma	Bulb	Maceration/Concoction	Oral	Sonibare and Gbile (2008)
	299	Crinum jagus (J.Thomps.) Dandy							Convulsion, Cough	Root	Concoction	Oral	Olajide and Agbelusi (2018)
	299	Crinum jagus (J.Thomps.) Dandy							Cancer	Root	Decoction	Oral	Segun et al. (2018)
	300	Crossopteryx febrifuga (Afzel. ex G.Don) Benth.		Crystal-bark/Crown-berry	Kasfiya (H.), Ayeye (Yor.)	Rubiaceae		Tree	Stomach disorders, Reviving domestic animals	Fruit/Bark	Pulverization/Decoction	Oral	Amusa et al. (2010)
	300	Crossopteryx febrifuga (Afzel. ex G.Don) Benth.							Fevers	Leaf	Decoction	Oral	Igoli et al. (2004)
	301	Crotalaria retusa L.		Rattleweed/Devil-bean	Fara bi rana (H.), Koropo (Yor.), Akedimwo (Ig.)	Fabaceae		Herb	Cough	Unspecified	Unspecified	Unspecified	Lawal et al. (2020)
	301	Crotalaria retusa L.							Scabies, Skin diseases, Fever, Diarrhoea	Unspecified	Unspecified	Unspecified	Soladoye et al. (2005)
	301	Crotalaria retusa L.							Cancer	Leaf	Unspecified	Unspecified	Segun et al. (2018)
	301	Crotalaria retusa L.							Malaria	Leaf/Root	Decoction	Unspecified	Iyamah and Idu (2015)
	302	Croton lobatus L.	Astraea lobata (L.) Klotzsch	Lobed croton	Gaásàyaá/Kiban kadangari (H.), Ajeofole (Yor.), Okwè-one (Ig.)	Euphorbiaceae		Herb	Postpartum hemorrhage	Fruit	Decoction	Oral	Kadiri et al. (2015)
	302	Croton lobatus L.							Cough	Unspecified	Unspecified	Unspecified	Lawal et al. (2022)
	302	Croton lobatus L.							Guinea worm infestation	Seed	Unspecified	Unspecified	Adekunle et al. (2007)
	302	Croton lobatus L.							Diabetes	Fruit	Decoction	Oral	Gbolade (2009)
	302	Croton lobatus L.							Body cream	Root/Bark	Dried powder mixed with oil	Dermal	Fred-Jaiyesimi et al. (2015)
	302	Croton lobatus L.							Wound	Stem-bark/Leaf	Pounding	Oral	Ashidi et al. (2021)
	302	Croton lobatus L.							Cancer	Leaf	Unspecified	Unspecified	Afolayan et al. (2020)
	302	Croton lobatus L.							Skin disease, Rheumatism, Scorpion sting, Stomachache	Leaf	Poultice/Decoction	Topical/Oral	Ajibesin et al. (2012)
	303	Croton penduliflorus Hutch.		Turk's Cap	Aworoso (Yor.), Ogwuaki/Aki Ozara (Ig.)	Euphorbiaceae		Tree	Guinea worm infestation	Leaf/Root	Unspecified	Unspecified	Adekunle et al. (2007)
	303	Croton penduliflorus Hutch.							Toxic plant	Seed/Leaf	Unspecified	Oral	Fred-Jaiyesimi and Ajibesin (2012)
	303	Croton penduliflorus Hutch.							Cancer	Seed/Stem-bark	Decoction	Oral	Ashidi et al. (2010)
	303	Croton penduliflorus Hutch.							Cough	Seed	Unspecified	Oral	Idu et al. (2010)
	303	Croton penduliflorus Hutch.							Malaria	Leaf	Decoction	Unspecified	Oyeyemi et al. (2019)
	304	Croton zambesicus Müll.Arg.	Croton gratissimus var. gratissimus	Lavender croton/Lavender fever berry	Koriba (H.), Ajẹ́ kòfòlé/Ajeobale (Yor.),	Euphorbiaceae		Shrub/Tree	Hypertension, Malaria	Unspecified	Unspecified	Unspecified	Lawal et al. (2022)
	304	Croton zambesicus Müll.Arg.							Guinea worm infestation	Leaf	Unspecified	Unspecified	Adekunle et al. (2007)
	304	Croton zambesicus Müll.Arg.							Toxic plant	Leaf/Seed	Unspecified	Oral	Fred-Jaiyesimi and Ajibesin (2012)
	304	Croton zambesicus Müll.Arg.							Cancer	Stem-bark	Decoction/Concoction	Oral	Ashidi et al. (2010)
	304	Croton zambesicus Müll.Arg.							Aggression/Mania	Leaf	Infusion	Oral	Lor et al. (2017)
	304	Croton zambesicus Müll.Arg.							Wound	Leaf	Squashing	Wash/Bathing	Ashidi et al. (2021)
	304	Croton zambesicus Müll.Arg.							Vector-borne diseases	Leaf	Decoction	Unspecified	Sonibare et al. (2015)
	304	Croton zambesicus Müll.Arg.							Animal diarrhoea	Unspecified	Unspecified	Unspecified	Offiah et al. (2011)
	304	Croton zambesicus Müll.Arg.							Dysentery, Diarrhoea	Leaf	Decoction	Oral	Ajibesin et al. (2012)
	304	Croton zambesicus Müll.Arg.							Cancer	Root	Unspecified	Unspecified	Segun et al. (2018)
	304	Croton zambesicus Müll.Arg.							Diarrhoea, Dysentery, Malaria	Leaf	Decoction	Oral	Ajibesin et al. (2008)
	305	Crudia klainei Pierre ex De Wild.		Mistletoe	Afomo	Fabaceae		Tree	Cough	Unspecified	Unspecified	Unspecified	Lawal et al. (2020)
	305	Crudia klainei Pierre ex De Wild.							Diabetes	Leaf	Juice	Oral	Gbolade (2009)
	305	Crudia klainei Pierre ex De Wild.							Measles	Leaf	Unspecified	Unspecified	Oladunmoye and Kehinde (2011)
	306	Cryptolepis sanguinolenta (Lindl.) Schltr.		Ghanaian quinine/Yellow-dye root	Gangnamau (H.), Paran pupa (Yor.)	Apocynaceae	Asclepiadaceae	Climber	Intestinal worm	Root/Bark	Unspecified	Unspecified	Afolayan and Sowemimo (2023)
	306	Cryptolepis sanguinolenta (Lindl.) Schltr.							Malaria	Stem-bark/Root	Decoction	Unspecified	Iyamah and Idu (2015)
	307	Cucumeropsis mannii Naudin	Melothria sphaerocarpa (Cogn.) H.Schaef. & S.S.Renner	Mann's cucumeropsis/White-seed melon	Agushi (H.), Egusi-itoo (Yor.), Ahụ́ elu/Ogìlì (Ig.)	Cucurbitaceae		Climber	Cough	Unspecified	Unspecified	Unspecified	Lawal et al. (2022)
	307	Cucumeropsis mannii Naudin							Guinea worm infestation	Fruit/Seed	Unspecified	Unspecified	Adekunle et al. (2007)
	307	Cucumeropsis mannii Naudin							Diabetes	Seed	Powder	Oral	Gbolade (2009)
	308	Cucumis melo L.		Honeydew Melon/Muskmelon	Batanya/Guni kwantal (H.), Egusi serewe/Baara-ekate (Yor.), Isikiripum (Ig.)	Cucurbitaceae		Climber	Toxic plant	Fruit/Sap	Unspecified	Oral	Fred-Jaiyesimi and Ajibesin (2012)
	308	Cucumis melo L.							Stomachache, Dysmenorrhoea	Fruit	Maceration	Oral	Sonibare and Abegunde (2012)
	308	Cucumis melo L.							Gonorrhea, Dysentery	Fruit	Decoction	Oral	Olajide and Agbelusi (2018)
	309	Cucumis metuliferus Jacques		African horned cucumber/Jelly melon	Burar zaki/Noonòn-kura/Gautar kaji (H.)	Cucurbitaceae		Climber	Animal diarrhoea	Fruit/Whole plant	Unspecified	Unspecified	Offiah et al. (2011)
	310	Cucumis pustulatus Naudin ex Hook.f.		Blister cucumber/Wild cucumber	Golon zaki/Gunar kuuraa (H.)	Cucurbitaceae		Climber	Pediatric headache	Root	Unspecified	Unspecified	Abubakar et al. (2017)
	311	Cucurbita maxima Duchesne		Buttercup Squash/Winter Squash	Kúbeèwaá/Kankana (H.), Elégédé (Yor.), Ugbọ̀gụ̀lụ̀/Ugboghoro/Anyụ̄ (Ig.)	Cucurbitaceae		Climber	Skin disease	Leaf	Juice extract	Unspecified	Enebeli-Ekwutoziam et al. (2021)
	311	Cucurbita maxima Duchesne							Monkey pox, Smallpox	Leaf/Seed	Decoction	Oral	Abubakar et al. (2022)
	311	Cucurbita maxima Duchesne							Skin disease	Stem	Unspecified	Unspecified	Yaradua and El-Ghani (2014)
	311	Cucurbita maxima Duchesne							Skin disease	Leaf	Juice	Topical/Bathing	Ajibesin et al. (2012)
	312	Cucurbita pepo L.		Acorn Squash/Pumpkin	Bàkánùwaà/kúbeèwaá (H.), Elégédé/Apala (Yor.), Ugbọ̀gụ̀lụ̀/Anyụ̄	Cucurbitaceae		Climber	Sedative	Stem-bark	Unspecified	Unspecified	Hassan et al. (2023)
	312	Cucurbita pepo L.							Arthritis	Seed	Infusion	Unspecified	Salihu et al. (2018)
	312	Cucurbita pepo L.							Malaria	Leaf	Maceration	Oral	Odoh et al. (2018)
	312	Cucurbita pepo L.							Scurvy, Worm infestation, Bladder problems, Benign prostatic hyperplasia hyperplasia	Leaf/Seed/Fruit	Unspecified	Unspecified	Omotayo and Borokinni (2012)
	313	Culcasia scandens P.Beauv.		Climbing arum	Agunmonu (Yor.), Oji azu ari nkwu (ig.)	Araceae		Climber	Breast pain	Leaf	Decoction	Oral	Kadiri et al. (2015)
	313	Culcasia scandens P.Beauv.							Body cream	Leaf	Powder mixed with oil	Topical	Fred-Jaiyesimi et al. (2015)
	313	Culcasia scandens P.Beauv.							Pain. Emetic, Skin disorders, Abortifacient	Unspecified	Unspecified	Unspecified	Soladoye et al. (2005)
	314	Curculigo pilosa (Schumach. & Thonn.) Engl.		African crocus	Dóóyàr kùréégéé/Mùrúchín mákwárwáá (H.), Epakun (Yor.),	Hypoxidaceae		Herb	Diabetes	Fruit	Decoction	Oral	Abo et al. (2008)
	314	Curculigo pilosa (Schumach. & Thonn.) Engl.							Cancer	Rhizome	Infusion	Oral	Ashidi et al. (2010)
	314	Curculigo pilosa (Schumach. & Thonn.) Engl.							Intestinal worm	Rhizome	Unspecified	Unspecified	Afolayan and Sowemimo (2023)
	314	Curculigo pilosa (Schumach. & Thonn.) Engl.							Abscess	Seed	Maceration	Oral	Aworinde and Erinoso (2015)
	314	Curculigo pilosa (Schumach. & Thonn.) Engl.							Cancer	Tuber	Unspecified	Unspecified	Ngulde et al. (2015)
	314	Curculigo pilosa (Schumach. & Thonn.) Engl.							Cancer	Leaf	Unspecified	Unspecified	Afolayan et al. (2020)
	314	Curculigo pilosa (Schumach. & Thonn.) Engl.							Gonorrhoea	Root	Unspecified	Oral	Idu et al. (2010)
	315	Curcuma longa L.		Turmeric	Gangamau (H.), Ata ile pupa (Yor.), Boboch (Ig.)	Zingiberaceae		Herb	Diabetes	Rhizomes	Decoction	Oral	Abo et al. (2008)
	315	Curcuma longa L.							COVID-19	Rhizomes	Decoction	Oral	Odebunmi et al. (2022),
	315	Curcuma longa L.							Malaria	Rhizomes	Unspecified	Unspecified	Evbuomwan et al. (2023)
	315	Curcuma longa L.							Cancer	Unspecified	Unspecified	Unspecified	Malami et al. (2020)
	315	Curcuma longa L.							Rheumatoid arthritis	Root	Unspecified	Unspecified	Ojetunde et al. (2021)
	315	Curcuma longa L.							Respiratory tract infection, Inflammation	Leaf/Root	Grinding	Oral	Olanipekun (2023)
	315	Curcuma longa L.							Body cream	Rhizome	Dried powder mixed with oil	Dermal	Fred-Jaiyesimi et al. (2015)
	315	Curcuma longa L.							Intestinal worm	Rhizome	Unspecified	Unspecified	Afolayan and Sowemimo (2023)
	315	Curcuma longa L.							Malaria	Rhizome/Leaf	Unspecified	Unspecified	Ishola et al. (2014)
	315	Curcuma longa L.							Female sexual dysfunction, Female Infertility	Root	Unspecified	Unspecified	Nurudeen et al. (2022)
	315	Curcuma longa L.							Worm infestation, Jaundice, Skin disease, Eye infection	Rhizome	Decoction	Oral/Topical	Ajibesin et al. (2012)
	315	Curcuma longa L.							Malaria	Rhizome	Decoction/Infusion	Unspecified	Iyamah and Idu (2015)
	316	Cuscuta australis R.Br.		Australian dodder	Soyayya (H.), Omọnígèdègédé/Ganagana (Yor.)	Convolvulaceae		Herb	Body cream	Leaf	Dried powder mixed with oil	Dermal	Fred-Jaiyesimi et al. (2015)
	317	Cussonia barteri Seem.	Cussonia arborea Hochst. ex A.Rich.	Octopus cabbage tree/Elephant's sugarcane	Gwabsa/Tuwongiwa (H.), Sigo/Ako-sigo (Yor.), Ugbaokwe (Ig.)	Araliaceae		Tree	Malaria	Leaf	Unspecified	Unspecified	Evbuomwan et al. (2023)
	317	Cussonia barteri Seem.							Tuberculosis, Respiratory disorders	Stem-bark	Unspecified	Unspecified	Mann et al. (2007)
	318	Cyathula prostrata (L.) Blume		Pasture weed	Dánká dáfi/kàràngíyár beéraá (H.), Sawerepepe (Yor.), Ajutọ (Ig.)	Amaranthaceae		Herb	Fracture wound, Irritation	Leaf/Inflorescence	Squashing	Topical	Olatokunbo et al. (2022)
	318	Cyathula prostrata (L.) Blume							Pimples	Unspecified	Unspecified	Unspecified	Lawal et al. (2022)
	318	Cyathula prostrata (L.) Blume							Salivation	Leaf	Unspecified	Oral	Fred-Jaiyesimi and Ajibesin (2012)
	318	Cyathula prostrata (L.) Blume							Trading/Business booster	Leaf	Concoction	Unspecified	Olajide and Agbelusi (2018)
	318	Cyathula prostrata (L.) Blume							Pain relief	Whole plant	Unspecified	Unspecified	Aworinde et al. (2018)
	318	Cyathula prostrata (L.) Blume							Unspecified	Unspecified	Unspecified	Unspecified	Odewo et al. (2022)
	319	Cylicodiscus gabunensis Harms		African greenheart	Olosan (Yor.), Uzi (Ig.)	Fabaceae		Tree	Malaria	Leaf	Decoction	Oral	Ajibesin et al. (2008)
	320	Cymbopogon citratus (DC.) Stapf		Lemon grass	Chiawa sami (H.), Ewe tii/Koriko oba (Yor.), Ahihia lemon (Ig.)	Poaceae		Grass	Cough	Leaf	Decoction	Oral	Odebunmi et al. (2022)
	320	Cymbopogon citratus (DC.) Stapf							Flu	Leaf	Decoction/Infusion	Oral	Odebunmi et al. (2022)
	320	Cymbopogon citratus (DC.) Stapf							Longevity	Unspecified	Unspecified	Unspecified	Lawal et al. (2022)
	320	Cymbopogon citratus (DC.) Stapf							Fracture, Wound, Irritation	Leaf	Poultice	Topical	Olatokunbo et al. (2022)
	320	Cymbopogon citratus (DC.) Stapf							Cough	Unspecified	Unspecified	Unspecified	Lawal et al. (2020)
	320	Cymbopogon citratus (DC.) Stapf							COVID-19	Leaf	Decoction	Oral	Odebunmi et al. (2022)
	320	Cymbopogon citratus (DC.) Stapf							Malaria	Leaf	Unspecified	Unspecified	Evbuomwan et al. (2023)
	320	Cymbopogon citratus (DC.) Stapf							Analgesic	Leaf	Unspecified	Unspecified	Hassan et al. (2023)
	320	Cymbopogon citratus (DC.) Stapf							Arthritis	Leaf	Infusion	Unspecified	Salihu et al. (2018)
	320	Cymbopogon citratus (DC.) Stapf							Respiratory tract infection, Inflammation	Leaf	Infusion	Inhalation/Oral	Olanipekun (2023)
	320	Cymbopogon citratus (DC.) Stapf							Cancer	Leaf/Rhizome	Concoction	Oral	Ashidi et al. (2010)
	320	Cymbopogon citratus (DC.) Stapf							Malaria, High blood pressure, Diarrhea, Fever	Leaf	Decoction	Oral/Bathing	Adedeji et al. (2018)
	320	Cymbopogon citratus (DC.) Stapf							Children scalp infections	Leaf	Decoction	Oral/Bathing	Aworinde and Erinoso (2015)
	320	Cymbopogon citratus (DC.) Stapf							Mosquito repellant	Shoot	Smoking	Positioning	Ali et al. (2022)
	320	Cymbopogon citratus (DC.) Stapf							Hepatitis	Leaf	Decoction	Oral	Abubakar et al. (2022)
	320	Cymbopogon citratus (DC.) Stapf							Malaria	Leaf	Unspecified	Unspecified	Idowu et al. (2010)
	320	Cymbopogon citratus (DC.) Stapf							Jaundice, Yellow fever	Unspecified	Infusion	Oral	Erinoso and Aworinde (2012)
	320	Cymbopogon citratus (DC.) Stapf							Malaria	Leaf	Unspecified	Unspecified	Dike et al. (2012)
	320	Cymbopogon citratus (DC.) Stapf							Malaria	Leaf	Unspecified	Unspecified	Ishola et al. (2014)
	320	Cymbopogon citratus (DC.) Stapf							Malaria	Whole plant	Infusion	Unspecified	Mahmoud et al. (2020)
	320	Cymbopogon citratus (DC.) Stapf							Malaria	Leaf	Unspecified	Oral	Idu et al. (2010)
	320	Cymbopogon citratus (DC.) Stapf							Malaria	Leaf	Unspecified	Unspecified	Olorunnisola et al. (2013)
	320	Cymbopogon citratus (DC.) Stapf							Vector-borne diseases	Leaf	Decoction	Unspecified	Sonibare et al. (2015)
	320	Cymbopogon citratus (DC.) Stapf							Tuberculosis	Leaf	Infusion	Unspecified	Ogbole and Ajaiyeoba (2010)
	320	Cymbopogon citratus (DC.) Stapf							Malaria	Leaf	Decoction	Oral	Odoh et al. (2018)
	320	Cymbopogon citratus (DC.) Stapf							Malaria fever	Leaf	Concoction	Oral	Olajide and Agbelusi (2018)
	320	Cymbopogon citratus (DC.) Stapf							Malaria	Leaf	Unspecified	Unspecified	Aworinde et al. (2018)
	320	Cymbopogon citratus (DC.) Stapf							Malaria	Leaf	Decoction	Unspecified	Oyeyemi et al. (2019)
	320	Cymbopogon citratus (DC.) Stapf							Hypotension, Pain, Emetic, Convulsion	Unspecified	Unspecified	Unspecified	Soladoye et al. (2005)
	320	Cymbopogon citratus (DC.) Stapf							Cancer	Leaf	Powder mix with black soap	Bathing	Segun et al. (2018)
	320	Cymbopogon citratus (DC.) Stapf							Malaria	Leaf	Decoction	Oral	Ajibesin et al. (2008)
	320	Cymbopogon citratus (DC.) Stapf							Jaundice	Leaf	Unspecified	Unspecified	Oladunmoye and Kehinde (2011)
	320	Cymbopogon citratus (DC.) Stapf							Malaria	Leaf	Decoction	Unspecified	Iyamah and Idu (2015)
	321	Cynodon dactylon (L.) Pers.		Bahama grass/Bermuda grass/Couch grass	Tsambiya/Buntun kuda (H.), Koriko bamubu/Koriko-igba (Yor.), Olu (Ig.)	Poaceae		Grass	Malaria	Leaf	Decoction	Oral	Odoh et al. (2018)
	321	Cynodon dactylon (L.) Pers.							General wellbeing	Whole plant	Decoction	Oral	Kankara et al. (2015)
	322	Cynometra mannii Oliv.		African ebony	Aka/Eku (Yor.)	Fabaceae	Leguminosae	Tree	Guinea worm infestation	Root	Unspecified	Unspecified	Adekunle et al. (2007)
	322	Cynometra mannii Oliv.							Angioedema (Swollen cheeks)	Seed	Poultice	Topical	Idu et al. (2010)
	323	Cyperus articulatus L.		Jointed flatsedge/Priprioca.	Kajiji-nagulbi (H.), Ifin (Yor.), Oke ikute/Oke ubiri (Ig.)	Cyperaceae		Grass	Pediatric fever	Stem-bark	Unspecified	Unspecified	Abubakar et al. (2017)
	323	Cyperus articulatus L.							Cold	Root	Decoction	Oral	Kankara et al. (2015)
	324	Cyperus difformis L.		Difformed flatsedge/Rice sedge.	Geémùn kwaàdoó/Gizgiri (H.), Imeremere (Yor.)	Cyperaceae		Herb	Cancer	Seed	Maceration	Oral	Malami et al. (2020)
	325	Cyperus esculentus L.		Tiger nut/Earth almond	Aya (H.), Ofio/Imumu (Yor.), Aki (Ig.)	Cyperaceae		Grass	Unspecified	Unspecified	Unspecified	Unspecified	Odewo et al. (2022)
	326	Cyperus haspan L.		Haspan Flatsedge	Ayaà-áyaá (H.)	Cyperaceae		Herb	Arthritis	Unspecified	Unspecified	Unspecified	Lawal et al. (2022)
	327	Dacryodes edulis (G.Don) H.J.Lam	Pachylobus edulis G.Don	African-pear/African plum	Atili/Bini-Oronu (H.), Elemi (Yor.), Ube (Ig.)	Burseraceae	Rosaceae	Tree	Sedative	Leaf	Unspecified	Unspecified	Hassan et al. (2023)
	327	Dacryodes edulis (G.Don) H.J.Lam							Skin parasites/diseases	Leaf/Stem-resin/Fruit	Decoction	Unspecified	Enebeli-Ekwutoziam et al. (2021)
	327	Dacryodes edulis (G.Don) H.J.Lam							Toxic plant	Bark	Unspecified	Oral	Fred-Jaiyesimi and Ajibesin (2012)
	327	Dacryodes edulis (G.Don) H.J.Lam							Malaria	Leaf/Bark	Unspecified	Unspecified	Dike et al. (2012)
	327	Dacryodes edulis (G.Don) H.J.Lam							Cancer	Leaf	Unspecified	Unspecified	Afolayan et al. (2020)
	327	Dacryodes edulis (G.Don) H.J.Lam							Kidney stones	Fruit	Unspecified	Unspecified	Aworinde et al. (2018)
	327	Dacryodes edulis (G.Don) H.J.Lam							Skin disease/Oral hygiene	Leaf/Stem	Juice extraction/Mastication	Oral/Topical	Ajibesin et al. (2008)
	327	Dacryodes edulis (G.Don) H.J.Lam							Malaria	Leaf	Decoction	Unspecified	Iyamah and Idu (2015)
	328	Dacryodes klaineana (Pierre) H.J.Lam	Pachylobus klaineanus (Pierre) Guillaumin	Monkey plum/African cherry fruit	Ube-miri-oku (Ig.)	Burseraceae		Tree	Skin disease	Root	Decoction	Oral/Bathing	Ajibesin et al. (2008)
	329	Dalbergia lactea Vatke		Flat bean	Ojíjí ọrọ́ta (Yor.)	Fabaceae	Leguminosae	Climbing Shrub	Face cleanser	Bark	Maceration	Topical	Fred-Jaiyesimi et al. (2015)
	329	Dalbergia lactea Vatke							Skin diseases	Stem	Unspecified	Unspecified	Aworinde et al. (2018)
	330	Dalbergia melanoxylon Guill. & Perr.		African blackwood	Kokara/Tabum (H.)	Fabaceae		Tree	Cancer	Root	Unspecified	Unspecified	Ngulde et al. (2015)
	331	Dalbergia saxatilis Hook.f.		Flat bean	Runhun zaki (H.), Paran (Yor.), Obunzizi (Ig.)	Fabaceae	Leguminosae	Shrub	Longevity, Hypertension	Unspecified	Unspecified	Unspecified	Lawal et al. (2022)
	331	Dalbergia saxatilis Hook.f.							Smallpox, Hepatitis, Measles	Root/Stem-bark/Leaf	Unspecified	Unspecified	Oladunmoye and Kehinde (2011)
	332	Daniellia ogea (Harms) Rolfe ex Holland		Gum copal/Accra copal	Ojiya (Yor.), Abwa (Ig.)	Fabaceae	Caesalpiniaceae	Tree	Timber, Fuelwood	Unspecified	Unspecified	Unspecified	Kayode (2005)
	332	Daniellia ogea (Harms) Rolfe ex Holland							Malaria	Root	Decoction/Infusion	Oral	Ajibesin et al. (2008)
	333	Daniellia oliveri (Rolfe) Hutch. & Dalziel		African copaiba/Balsam tree	Maje (H.), Iyaa (Yor.), Ozabwa/Agba (Ig.)	Fabaceae	Leguminosae	Tree	Dysentery, Diarrhea, Toothache, Urinary infection, Stomachache, Wound	Unspecified	Unspecified	Unspecified	Ayeni and Kayode (2019)
	333	Daniellia oliveri (Rolfe) Hutch. & Dalziel							Wound	Stem-bark	Decoction	Bathing	Rafiu and Sonibare (2017)
	333	Daniellia oliveri (Rolfe) Hutch. & Dalziel							Stomach pain	Stem-bark	Decoction	Oral	Kadiri et al. (2015)
	333	Daniellia oliveri (Rolfe) Hutch. & Dalziel							Malaria	Stem-bark	Unspecified	Unspecified	Evbuomwan et al. (2023)
	333	Daniellia oliveri (Rolfe) Hutch. & Dalziel							Dysentery	Bark	Maceration	Oral	Amusa et al. (2010)
	333	Daniellia oliveri (Rolfe) Hutch. & Dalziel							Hallucination	Stem-bark	Infusion	Oral/Bathing	Lor et al. (2017)
	333	Daniellia oliveri (Rolfe) Hutch. & Dalziel							Gastroenteritis, Kwashiorkor	Leaf	Fermentation	Oral	Igoli et al. (2004)
	333	Daniellia oliveri (Rolfe) Hutch. & Dalziel							Rashes	Bark	Unspecified	Oral	Idu et al. (2010)
	333	Daniellia oliveri (Rolfe) Hutch. & Dalziel							Animal diarrhoea	Leaf	Unspecified	Unspecified	Offiah et al. (2011)
	333	Daniellia oliveri (Rolfe) Hutch. & Dalziel							Diabetes	Bark	Decoction	Oral	Shinkafi et al. (2015)
	333	Daniellia oliveri (Rolfe) Hutch. & Dalziel							Tuberculosis, Respiratory disorders	Mistletoes	Unspecified	Unspecified	Mann et al. (2007)
	334	Datura metel L.		Hindu datura	Zakami (H.), Apikan (Yor.), Myaramuo (Ig.)	Solanaceae		Herb	Muscle relaxant, Immune booster	Unspecified	Unspecified	Unspecified	Lawal et al. (2022)
	334	Datura metel L.							Diabetes	Leaf	Grinding	Oral	Olanipekun (2023)
	335	Datura stramonium L.		Thorn apple/Jimsonweed	Kwaroko/Zakami (H.), Gegemu/Segede (Yor.), Myaramuo (Ig.)	Solanaceae		Herb	Toxic plant	All parts	Unspecified	Oral	Fred-Jaiyesimi and Ajibesin (2012)
	335	Datura stramonium L.							Female sexual dysfunction, Female Infertility	Root	Unspecified	Unspecified	Nurudeen et al. (2022)
	336	Daucus carota L.		Wild carrot	Karoti (H.), Karoti (Yor.), Karoti (Ig.)	Apiaceae		Herb	Malaria	Root	Decoction	Unspecified	Mahmoud et al. (2020)
	336	Daucus carota L.							Pile, blood tonic	Fruit	Unspecified	Unspecified	Yaradua and El-Ghani (2014)
	336	Daucus carota L.							Eye infection	Root	Decoction	Oral	Ajibesin et al. (2012)
	337	Deinbollia pinnata (Poir.) Schumach. & Thonn.		Water willow	Ogiri-egba/Ekusi-oloko (Yor.)	Sapindaceae		Shrub	Guinea worm infestation	Leaf	Unspecified	Unspecified	Adekunle et al. (2007)
	337	Deinbollia pinnata (Poir.) Schumach. & Thonn.							Measles	Seed	Unspecified	Unspecified	Sonibare et al. (2009)
	337	Deinbollia pinnata (Poir.) Schumach. & Thonn.							Inflammation, Wound, Intestinal pain	Unspecified	Unspecified	Unspecified	Soladoye et al. (2005)
	337	Deinbollia pinnata (Poir.) Schumach. & Thonn.							Unspecified	Unspecified	Unspecified	Unspecified	Odewo et al. (2022)
	338	Delonix regia (Bojer ex Hook.) Raf.		Flamboyant/Flame of the forest	Seke seke/Panseke (Yor.)	Fabaceae		Tree	Smooth/Fresh skin	Leaf	Dried powder mixed with oil	Dermal	Fred-Jaiyesimi et al. (2015)
	338	Delonix regia (Bojer ex Hook.) Raf.							Cancer	Root/Bark	Unspecified	Unspecified	Afolayan et al. (2020)
	339	Dennettia tripetala Baker f.	Uvariopsis tripetala (Baker f.) G.E.Schatz	Pepperfruit	Ata-igberi (Yor.), Nmimi (Ig.)	Annonaceae		Shrub	Wound	Root	Maceration	Bathing	Rafiu and Sonibare (2017)
	339	Dennettia tripetala Baker f.							Flu	Seed	Decoction	Oral	Odebunmi et al. (2022)
	339	Dennettia tripetala Baker f.							Rheumatism, Joint pains	Leaf/Stem	Decoction	Wash/Immersion	Atawodi et al. (2014)
	339	Dennettia tripetala Baker f.							Bleeding, Rheumatism	Root-bark	Infusion/Decoction	Topical/Bathing	Ajibesin et al. (2008)
	339	Dennettia tripetala Baker f.							Measles	Leaf	Unspecified	Unspecified	Oladunmoye and Kehinde (2011)
	339	Dennettia tripetala Baker f.							Malaria	Leaf	Decoction	Unspecified	Iyamah and Idu (2015)
	340	Desmodium adscendens (Sw.) DC.	Grona adscendens (Sw.) H.Ohashi & K.Ohashi	Wild groundnut/Tick-clover	Epakun/Epa ile (Yor.), Nbasioku (Ig.)	Fabaceae	Leguminosae/Papilionoidaea	Herb	Guinea worm infestation	Root	Unspecified	Unspecified	Adekunle et al. (2007)
	341	Desmodium gangeticum (L.) DC.	Pleurolobus gangeticus (L.) J.St.-Hil. ex H.Ohashi & K.Ohashi	Shal leafed bush/Salparni	Ewe-emo (Yor.)	Fabaceae		Herb	Rheumatism, Pain, Diabetes, Chronic fever, Diarrhea, Asthma, Dysentery	All parts	Infusion	Oral	Adedeji et al. (2018)
	342	Desmodium scorpiurus (Sw.) Poir.		Scorpion tick trefoil/Samoan clover/Begger weed	Danka dafi/Damgere (H.)	Fabaceae		Herb	Erectile dysfunction	Root	Infusion	Oral	Ohemu et al. (2024)
	343	Desmodium velutinum (Willd.) DC.	Polhillides velutina (Willd.) H.Ohashi & K.Ohashi	Tick clover/Beggar lice	Danka'dafi/Damgere (H.), Ewe omo (Yor.), Ikeagwuani (Ig.)	Fabaceae	Leguminosae	Shrub	Erection, Headache	Unspecified	Unspecified	Unspecified	Lawal et al. (2022)
	343	Desmodium velutinum (Willd.) DC.							Infertility, Oligomenorrhea, General body vitality	Leaf/Flower	Decoction	Oral	Atawodi et al. (2014)
	343	Desmodium velutinum (Willd.) DC.							Unspecified	Unspecified	Unspecified	Unspecified	Odewo et al. (2022)
	344	Detarium microcarpum Guill. & Perr.		Tallow tree	Taura (H.), Ogbogbo/Arira (Yor.), Ofor (Ig.)	Fabaceae		Tree	Stomachache	Leaf/Bark	Unspecified	Unspecified	Sulaiman et al. (2022)
	344	Detarium microcarpum Guill. & Perr.							Tuberculosis, Leprosy, Intestinal worm, Malaria, Rheumatism, Stomachache, Pile	Unspecified	Unspecified	Unspecified	Ayeni and Kayode (2019)
	344	Detarium microcarpum Guill. & Perr.							Wound, Skin disorders	Stem-bark	Concoction	Bathing	Rafiu and Sonibare (2019)
	344	Detarium microcarpum Guill. & Perr.							Dysentery	Leaf	Powder	Oral	Abdallah et al. (2020)
	344	Detarium microcarpum Guill. & Perr.							Dysentery, Joint pain	Bark/Leaf/Root	Concoction	Bathing/Oral	Amusa et al. (2010)
	344	Detarium microcarpum Guill. & Perr.							Dysentery	Bark	Unspecified	Unspecified	Idu et al. (2010)
	344	Detarium microcarpum Guill. & Perr.							Cancer	Root/Stem bark	Unspecified	Unspecified	Ngulde et al. (2015)
	344	Detarium microcarpum Guill. & Perr.							Tuberculosis, Respiratory disorders	Stem-bark	Unspecified	Unspecified	Mann et al. (2007)
	344	Detarium microcarpum Guill. & Perr.							Malaria	Stem-bark	Decoction	Unspecified	Oyeyemi et al. (2019)
	344	Detarium microcarpum Guill. & Perr.							Hepatitis	Stem-bark	Unspecified	Unspecified	Oladunmoye and Kehinde (2011)
	344	Detarium microcarpum Guill. & Perr.							Pile	Bark	Maceration	Oral	Kankara et al. (2015)
	345	Detarium senegalense J.F.Gmel.		Tallow tree/Detar	Taura (H.), Ògbògbò (Yor.), Ofor (Ig.)	Fabaceae	Leguminosae	Tree	Cancer	Leaf/Bark/Root	Powder/Decoction	Oral/Topical	Malami et al. (2020)
	345	Detarium senegalense J.F.Gmel.							Smallpox, Yellow fever, COVID-19, Meningitis, Monkey pox	Stem-bark/Leaf/Root	Decoction	Oral	Abubakar et al. (2022)
	345	Detarium senegalense J.F.Gmel.							Animal diarrhoea	Leaf/Stem-bark/Root	Unspecified	Unspecified	Offiah et al. (2011)
	345	Detarium senegalense J.F.Gmel.							Diabetes	Root/Bark	Decoction	Oral	Shinkafi et al. (2015)
	346	Dialium guineense Willd.		Velvet tamarind	Tsamiyar biri (H.), Awin (Yor.), Chaleku/Icheku (Ig.)	Fabaceae	Caesalpinacceae	Tree/Shrub	Guinea worm infestation	Bark/Leaf	Unspecified	Unspecified	Adekunle et al. (2007)
	346	Dialium guineense Willd.							Sedative	Stem-bark	Unspecified	Unspecified	Hassan et al. (2023)
	346	Dialium guineense Willd.							Cough, Stomatitis, Asthma, Toothache	Unspecified	Infusion	Oral	Adedeji et al. (2018)
	346	Dialium guineense Willd.							Ulcer	Fruit	Unspecified	Unspecified	Yaradua and El-Ghani (2014)
	347	Dichapetalum barteri Engl.		Poison leaf/Barteri Dichapetalum	Mgbu ewu/Akwuosa (Ig.)	Dichapetalaceae		Tree	Unspecified	Unspecified	Unspecified	Unspecified	Odewo et al. (2022)
	348	Dichapetalum madagascariense Poir.		Vahi passi	Ekusan/Ikun imú àgbò (Yor.)	Dichapetalaceae		Liana	Malaria, Microbial infections	Unspecified	Unspecified	Unspecified	Soladoye et al. (2005)
	349	Dichapetalum toxicarium (G.Don) Baill.		Rat’s bane	Itakun-okere (Yor.)	Dichapetalaceae	Chailleriaceae	Shrub	Abdominal pain	Root	Decoction	Oral	Kadiri et al. (2015)
	349	Dichapetalum toxicarium (G.Don) Baill.							Diabetes	Root	Maceration	Oral	Gbolade (2009)
	350	Dichrostachys cinerea (L.) Wight & Arn.		Sicklebush/Bell mimosa	Kara/Dundu (H.), Ajagboluti (Yor.), Ami ogwu (Ig.)	Fabaceae	Leguminosae	Shrub/Tree	Dysentery, Toothache, Headache, Elephantiasis, Gonorrhea, Boils, Syphilis, Leprosy, Cough, Snake poison	Unspecified	Unspecified	Unspecified	Ayeni and Kayode (2019)
	350	Dichrostachys cinerea (L.) Wight & Arn.							Cancer	Root	Unspecified	Unspecified	Ngulde et al. (2015)
	350	Dichrostachys cinerea (L.) Wight & Arn.							Cancer	Bark/Root	Powder/Decoction	Oral/Topical	Malami et al. (2020)
	350	Dichrostachys cinerea (L.) Wight & Arn.							Arthritis	Stem-bark	Infusion	Unspecified	Salihu et al. (2018)
	350	Dichrostachys cinerea (L.) Wight & Arn.							Waist pain	Root	Strips	Bandage	Igoli et al. (2004)
	350	Dichrostachys cinerea (L.) Wight & Arn.							Toothache, Cough, Measles	Unspecified	Unspecified	Unspecified	Lawal et al. (2022)
	350	Dichrostachys cinerea (L.) Wight & Arn.							Headache	Leaf	Ointment	Dermal	Kankara et al. (2015)
	351	Dieffenbachia seguine (Jacq.) Schott		Dumbcane	Ewe akuko (Yor.)	Araceae		Herb	Toxic plant	Sap	Unspecified	Oral/Contact	Fred-Jaiyesimi and Ajibesin (2012)
	352	Digitaria horizontalis Willd.		Creeping crabgrass/Summer grass	Iburun daji (H.), Eeran (Yor.)	Poaceae		Herb	Neurodegenerative disorders	Whole plant	Unspecified	Unspecified	Sonibare and Ayoola (2015)
	353	Dioclea reflexa Hook.f.		Sea purse	Agbaarin (Yor.), Ukpa (Ig.)	Fabaceae		Climber	Cough	Unspecified	Unspecified	Unspecified	Lawal et al. (2020)
	353	Dioclea reflexa Hook.f.							Toxic plant	Leaf	Unspecified	Oral	Fred-Jaiyesimi and Ajibesin (2012)
	353	Dioclea reflexa Hook.f.							Cancer	Seed	Poultice	Topical	Ashidi et al. (2010)
	353	Dioclea reflexa Hook.f.							Children infections	Seed	Infusion	Oral	Aworinde and Erinoso (2015)
	353	Dioclea reflexa Hook.f.							Benign prostatic hyperplasia	Leaf	Powder	Oral	Ofeimun and Temitope (2019)
	353	Dioclea reflexa Hook.f.							Women infertility	Seed	Decoction	Unspecified	Olajide and Agbelusi (2018)
	353	Dioclea reflexa Hook.f.							Infectious diseases, Convulsions, Rheumatism	Unspecified	Unspecified	Unspecified	Soladoye et al. (2005)
	353	Dioclea reflexa Hook.f.							Measles	Seed	Unspecified	Unspecified	Oladunmoye and Kehinde (2011)
	354	Diodia sarmentosa Sw.	Hexasepalum sarmentosum (Sw.) Delprete & J.H.Kirkbr.	Tropical buttonweed	Fasa-Yamba (H.), Idasha/ Ehin aribo/Irawo'le (Yor.), Une edi/Oji ngu adu avara/Agukwu (Ig.)	Rubiaceae		Climber	Dysmenorrhea, Menorrhagia	Leaf	Decoction	Oral	Kadiri et al. (2015)
	354	Diodia sarmentosa Sw.							Sprain, Rheumatoid arthritis	Leaf	Squashing	Topical	Olatokunbo et al. (2022)
	354	Diodia sarmentosa Sw.							Skin diseases	Leaf	Juice extraction	Oral	Ajibesin et al. (2012)
	355	Diodia scandens Sw.	Hexasepalum scandens (Sw.) J.H.Kirkbr. & Delprete	Itching grass/Buttonweed	Fasa-Yamba (H.), Ewe Idasa/Ehin aribo (Yor.), Agukwu/Onaedi (Ig.)	Rubiaceae		Shrub	Menorrhagia, Good sight	Leaf	Unspecified	Unspecified	Idu et al. (2010)
	356	Dioscorea abyssinica Hochst. ex Kunth		Bush yam/Wild yam	Dooya itace (H.), Isu eleso/Ewura-esi (Yor.), Abana ofea (Ig.)	Dioscoreaceae		Climber	Tuberculosis, Respiratory disorders	Aerial part	Unspecified	Unspecified	Mann et al. (2007)
	357	Dioscorea alata L.		Purple yam/Water yam	Kosanrogo/Dugura (H.), Isu ewura (Yor.), Ji abala (Ig.)	Dioscoreaceae		Climber	Fever	Leaf	Unspecified	Unspecified	Yaradua and El-Ghani (2014)
	358	Dioscorea bulbifera L.		Air Potato/Aerial yam	Dooyan itaacee (H.), Ewura-esi/Isu eleso (Yor.), Abana ofea (Ig.)	Dioscoreaceae		Climber	Toxic plant	Fruit	Unspecified	Oral	Fred-Jaiyesimi and Ajibesin (2012)
	358	Dioscorea bulbifera L.							Diabetes	Root	Decoction	Oral	Shinkafi et al. (2015)
	358	Dioscorea bulbifera L.							Pile	Bark	Powder	Oral	Kankara et al. (2015)
	359	Dioscorea dumetorum (Kunth) Pax		Cluster Yam	Gussami (H.), Esuru/Ogudugudu (Yor.), Ji una/Ji ona (Ig.)	Dioscoreaceae		Climber	Cough	Unspecified	Unspecified	Unspecified	Lawal et al. (2020)
	359	Dioscorea dumetorum (Kunth) Pax							Toxic plant	Tuber	Unspecified	Oral	Fred-Jaiyesimi and Ajibesin (2012)
	359	Dioscorea dumetorum (Kunth) Pax							Malaria	Leaf/Root	Unspecified	Unspecified	Dike et al. (2012)
	359	Dioscorea dumetorum (Kunth) Pax							Boil, Jaundice, Conquering enemies	Tuber	Pulverization/Powder	Oral/Topical/Bathing	Sonibare and Abegunde (2012)
	359	Dioscorea dumetorum (Kunth) Pax							Cancer	Tuber	Unspecified	Unspecified	Segun et al. (2018)
	359	Dioscorea dumetorum (Kunth) Pax							Unspecified	Unspecified	Unspecified	Unspecified	Odewo et al. (2022)
	359	Dioscorea dumetorum (Kunth) Pax							Malaria	Leaf	Powder	Unspecified	Iyamah and Idu (2015)
	360	Dioscorea hirtiflora Benth.		Wild yam	Isanyin-ahun/Esesu wewe (Yor.)	Dioscoreaceae		Climber	Cancer	Leaf	Decoction	Oral	Ashidi et al. (2010)
	360	Dioscorea hirtiflora Benth.							Gonorrhoea, Dysmenorrhoea, Antimicrobial agent	Tuber	Pulverization/Powder	Oral/Bathing	Sonibare and Abegunde (2012)
	361	Dioscorea praehensilis Benth.		Bush yam/Forest yam	Dooyar daajii (H.), Ako isu/Egun esuru/Isu ode (Yor.), Ji-abai (Ig.)	Dioscoreaceae		Climber	Toxic plant	Tuber	Unspecified	Oral	Fred-Jaiyesimi and Ajibesin (2012)
	362	Dioscorea rotundata Poir.	Dioscorea cayenensis subsp. rotundata (Poir.) J.Miège	White yam	Dóóya (H.), Isu funfun/Isu-igo (Yor.), Jí ọ́chá (Ig.)	Dioscoreaceae		Climber	Burns, Skin disease	Leaf	Infusion	Unspecified	Enebeli-Ekwutoziam et al. (2021)
	362	Dioscorea rotundata Poir.							Anemia	Bark	Unspecified	Oral	Idu et al. (2010)
	362	Dioscorea rotundata Poir.							Measles	Leaf	Unspecified	Unspecified	Sonibare et al. (2009)
	362	Dioscorea rotundata Poir.							Burn, Skin disease	Leaf	Infusion	Topical	Ajibesin et al. (2012)
	363	Dioscorea villosa L.		Wild yam/Rheumatism root	Esuru igbo/Gudugudu (Yor.), Ji muo (Ig.)	Dioscoreaceae		Climber	Stomachache, Infertility	Tuber	Juice extraction	Oral	Ajibesin et al. (2012)
	364	Diospyros alboflavescens (Gürke) F.White		Elephant - foot tree	Esu/Oshu (Yor.), Akwirikwarisi (Ig.)	Ebenaceae		Tree	Guinea worm infestation	Leaf	Unspecified	Unspecified	Adekunle et al. (2007)
	365	Diospyros canaliculata De Wild.		Flint-bark	Oriloje/Owe (Yor.)	Ebenaceae		Tree	Cancer	Leaf	Decoction	Topical/Oral	Ashidi et al. (2010)
	366	Diospyros macrocarpa Hiern		Ebony tree/West African ebony	Kaiwa (H.)	Ebenaceae		Tree	Cancer	Bark	Unspecified	Unspecified	Abubakar et al. (2020a)
	367	Diospyros mespiliformis Hochst. ex A.DC.		African ebony	Kanya (H.), Igi dudu (Yor.), Onye-oji (Ig.)	Ebenaceae		Tree	Stomach ache	Root/Bark/Leaf	Unspecified	Unspecified	Sulaiman et al. (2022)
	367	Diospyros mespiliformis Hochst. ex A.DC.							Cancer	Bark/Root	Maceraton/Decoction	Oral	Malami et al. (2020)
	367	Diospyros mespiliformis Hochst. ex A.DC.							Yellow fever	Leaf	Decoction	Oral	Abubakar et al. (2022)
	367	Diospyros mespiliformis Hochst. ex A.DC.							Hepatitis, Monkey pox, Meningitis, COVID-19, Yellow fever, Smallpox, Poliomyelitis	Stem-bark	Concoction/Powder	Oral/Topical	Abubakar et al. (2022)
	367	Diospyros mespiliformis Hochst. ex A.DC.							Malaria	Stem-bark/Leaf	Unspecified	Unspecified	Ishola et al. (2014)
	367	Diospyros mespiliformis Hochst. ex A.DC.							Pile, Diarrhoea	Unripe fruit	Unspecified	Unspecified	Yaradua and El-Ghani (2014)
	367	Diospyros mespiliformis Hochst. ex A.DC.							Breast milk enhancement	Bark	Maceration	Oral	Kankara et al. (2015)
	368	Diospyros monbuttensis Gürke		Walking stick ebony/Ebony	Kanya (H.), Egungunekun/Igidudu (Yor.), Okpu ọcha (Ig.)	Ebenaceae		Tree	Chickenpox, Fever, Pain	Unspecified	Decoction/Infusion	Bathing	Adedeji et al. (2018)
	368	Diospyros monbuttensis Gürke							Unspecified	Unspecified	Unspecified	Unspecified	Odewo et al. (2022)
	369	Diplazium esculentum (Retz.) Sw.		Vegetable fern/Edible fern	Akwukwo nni (Ig.)	Aspleniaceae		Fern	Vegetable, Toothache, Ease labour	Young leaf/Frond	Soup/Infusion	Oral	Nwosu (2002)
	370	Dissotis rotundifolia (Sm.) Triana	Heterotis rotundifolia (Sm.) Jacq.-Fél.	Pinklady	Awede (Yor.), Nri nkenu/Nkpisi-nku (Ig.)	Melastomataceae		Herb	Induce labour, Pregnancy care	Unspecified	Unspecified	Unspecified	Lawal et al. (2022)
	370	Dissotis rotundifolia (Sm.) Triana							Cancer	Leaf	Unspecified	Unspecified	Afolayan et al. (2020)
	371	Distemonanthus benthamianus Baill.		African satinwood/Yellow satinwood	Ayan/Ayanran (Yor.)	Fabaceae	Ceasalpinaceae	Tree	Skin disease, Boil	Stem-bark	Decoction	Unspecified	Enebeli-Ekwutoziam et al. (2021)
	371	Distemonanthus benthamianus Baill.							Timber, Fuelwood	Unspecified	Unspecified	Unspecified	Kayode (2005)
	371	Distemonanthus benthamianus Baill.							Chest pain, Waist pain	Root-bark	Decoction/Infusion	Oral	Ajibesin et al. (2008)
	372	Dombeya buettneri K.Schum.		Dombeya	Ofo/Ofore/Eweremo (Yor.)	Malvaceae	Sterculiaceae	Shrub	Laxative, Miscarriage, Diarrhoea, Gastrointestinal problems, Headache	Unspecified	Unspecified	Unspecified	Soladoye et al. (2005)
	373	Dorstenia prorepens Engl.		Prorepens	Alaifo (Yor.)	Moraceae		Herb	Malaria	Stem-bark	Decoction	Unspecified	Oyeyemi et al. (2019)
	374	Dracaena arborea (Willd.) Link		African dragon tree	Akuku (H.), Peregun (Yor.), Odo (Ig.)	Asparagaceae	Dracaenaceae	Tree	Boils	Leaf/Stem-bark	Infusion/Poultice	Unspecified	Enebeli-Ekwutoziam et al. (2021)
	374	Dracaena arborea (Willd.) Link							Stomachache, Stomach ulcer	Bark/Leaf	Infusion/Juice	Oral	Ajibesin et al. (2012)
	374	Dracaena arborea (Willd.) Link							Gonorrhoea	Root	Tincture/Infusion	Oral	Ajibesin et al. (2008)
	375	Dracaena perrottetii Baker		Small-leaved Dragon tree	Akuku (H.), Peregun (Yor.)	Asparagaceae	Agavaceae	Shrub	Hypertension, Pelvic inflammatory disease	Leaf/Bark	Fermentation	Oral	Igoli et al. (2004)
	376	Dryopteris filix-mas (L.) Schott		Male ferns/Wood ferns	Erinji, Ihi	Polypodiaceae	Dryopteridaceae	Fern	Aphrodisiac, Vermifuge	Leaf/Frond	Infusion	Oral	Nwosu (2002)
	377	Dryopteris wallichiana (Spreng.) Hyl.		Alpine wood fern/Wallich's wood fern	Mbabe, Ire, Aja nmuo (Ig.)	Polypodiaceae		Fern	Fodder, Manure, Rheumatism	Leaf/Frond/Root	Direct/Decoction	Oral	Nwosu (2002)
	378	Drypetes gossweileri S.Moore		Horse radish tree	Agawo (Yor.), Okhuaba (Ed.)	Putranjivaceae		Tree	COVID-19	Bark	Decoction	Oral	Odebunmi et al. (2022)
	379	Duranta repens L.	Duranta erecta L.	Golden dewdrop/Pigeon berry		Verbenaceae		Shrub	Malaria, Intestinal worm, Diuretic, Itches, Abscesses	Unspecified	Unspecified	Unspecified	Soladoye et al. (2005)
	380	Dyschoriste perrottetii (Nees) Kuntze	Dyschoriste nagchana (Nees) Bennet	Tall yellow	Fidda hakukuwa/Bidi diyan (H.)	Acanthaceae		Shrub	Pediatric ailments	Seed	Unspecified	Unspecified	Abubakar et al. (2017)
	381	Echeveria agavoides Lem.		Molded Wax Agave/Wax Echeveria		Crassulaceae		Herb	Low libido	Fruit	Juice	Oral	Ohemu et al. (2024)
	382	Echinochloa pyramidalis (Lam.) Hitchc. & Chase		Antelope grass	Rooba/Gayanshi (H.)	Poaceae	Gramineae	Grass	Arthritis	Root	Decoction	Unspecified	Salihu et al. (2018)
	383	Echinochloa stagnina (Retz.) P.Beauv.		Burgu millet/Hippo grass	Burugu/Buruku (H.)	Poaceae		Grass	Pediatric ailments	Root/Whole plant	Unspecified	Unspecified	Abubakar et al. (2017)
	384	Eclipta alba (L.) Hassk.		False daisy	Aaragba (Yor.), Ekigaliapumue (Ij.)	Asteraceae		Herb	Luxation	Leaf	Poultice	Topical	Olatokunbo et al. (2022)
	384	Eclipta alba (L.) Hassk.							Oligomenorrhea, Bleeding	Leaf	Concoction	Poral	Atawodi et al. (2014)
	385	Eclipta prostrata (L.) L.		False Daisy	Arojoku/Abikole/Abirikolo (Yor.)	Asteraceae		Herb	Cough	Unspecified	Unspecified	Unspecified	Lawal et al. (2022)
	385	Eclipta prostrata (L.) L.							Body cream	Leaf	Dried powder mixed with oil	Dermal	Fred-Jaiyesimi et al. (2015)
	385	Eclipta prostrata (L.) L.							Wound	Whole plant	Decoction	Wash	Ashidi et al. (2021)
	386	Ehretia cymosa Thonn.		Koda Tree/Puzzlebark	Jaoke (Yor.)	Boraginaceae	Ehretiaceae	Shrub	Toxic plant	Fruit	Unspecified	Oral	Fred-Jaiyesimi and Ajibesin (2012)
	386	Ehretia cymosa Thonn.							Febrifuge, Laxative, Pain-killer, Paralysis, Epilepsy, Convulsions,Spasm, Mild laxative, Menstrual cycle regulation	Leaf/Sap/Bark	Decoction	Unspecified	Borokini and Omotayo (2012)
	386	Ehretia cymosa Thonn.							Measles, Poliomyelitis	Leaf	Unspecified	Unspecified	Oladunmoye and Kehinde (2011)
	387	Elaeis guineensis Jacq.		African oil palm tree	Kwakwa/Banje/Farakaye (H.), Eyin/Ope (Yor.), Mkpuruaku (Ig.)	Arecaceae		Tree	Cough,	Seed	Infusion	Oral	Odebunmi et al. (2022)
	387	Elaeis guineensis Jacq.							Pile, Blood tonic	Unspecified	Unspecified	Unspecified	Lawal et al. (2022)
	387	Elaeis guineensis Jacq.							Cancer (Breast)	Bark	Concoction	Oral	Abubakar et al. (2020b)
	387	Elaeis guineensis Jacq.							Cough	Unspecified	Unspecified	Unspecified	Lawal et al. (2020)
	387	Elaeis guineensis Jacq.							Bronchitis, Asthma, Gonorrhea, Menorrhagia, Wound, Abdominal pain, Skin infection	Unspecified	Unspecified	Unspecified	Ayeni and Kayode (2019)
	387	Elaeis guineensis Jacq.							Luxation	Leaf	Pulverization	Topical	Olatokunbo et al. (2022)
	387	Elaeis guineensis Jacq.							Fracture	Frond ribs	Cut into pieces	Splint	Olatokunbo et al. (2022)
	387	Elaeis guineensis Jacq.							Guinea worm infestation	Bark/Seed/Fruit	Unspecified	Unspecified	Adekunle et al. (2007)
	387	Elaeis guineensis Jacq.							Respiratory tract infection, Skin infection	Fruit	Decoction	Oral/Dermal	Olanipekun (2023)
	387	Elaeis guineensis Jacq.							Body cream	Nut	Juice extracted as oil	Dermal	Fred-Jaiyesimi et al. (2015)
	387	Elaeis guineensis Jacq.							Skin troubles	Oil/Unripe kernel/Leaf	Aromatherapy/Decoction/Mastication/Syrup	Unspecified	Enebeli-Ekwutoziam et al. (2021)
	387	Elaeis guineensis Jacq.							Noxious plant	Leaf	Unspecified	Oral	Fred-Jaiyesimi and Ajibesin (2012)
	387	Elaeis guineensis Jacq.							Intestinal worm	Kernel	Unspecified	Unspecified	Afolayan and Sowemimo (2023)
	387	Elaeis guineensis Jacq.							Wound	Seed (Oil)	Concoction	Mopping	Ashidi et al. (2021)
	387	Elaeis guineensis Jacq.							Pesticide	Fruit/Kernel	Unspecified	Positioning/Topical	Ali et al. (2022)
	387	Elaeis guineensis Jacq.							Chickenpox, Measles	Root	Unspecified	Unspecified	Oladunmoye and Kehinde (2011)
	387	Elaeis guineensis Jacq.							Hepatitis, Meningitis, Lassa fever, Yellow fever, Poliomyelitis	Root	Decoction	Oral	Abubakar et al. (2022)
	387	Elaeis guineensis Jacq.							Cancer	Kernel/Fruit	Juice	Unspecified	Afolayan et al. (2020)
	387	Elaeis guineensis Jacq.							Malaria	Leaf/Fruit	Unspecified	Unspecified	Olorunnisola et al. (2013)
	387	Elaeis guineensis Jacq.							Neurodegenerative disorders	Leaf	Unspecified	Unspecified	Sonibare and Ayoola (2015)
	387	Elaeis guineensis Jacq.							Measles	Leaf	Unspecified	Unspecified	Sonibare et al. (2009)
	387	Elaeis guineensis Jacq.							Antimicrobial agent, Coolant	Seed	Unspecified	Unspecified	Sonibare and Abegunde (2012)
	387	Elaeis guineensis Jacq.							Tuberculosis	Oil	Soup	Unspecified	Ogbole and Ajaiyeoba (2010)
	387	Elaeis guineensis Jacq.							Benign prostatic hyperplasia	Stem-bark	Powder	Oral	Ofeimun and Temitope (2019)
	387	Elaeis guineensis Jacq.							Easy flow menses	Nut	Unspecified	Unspecified	Yaradua and El-Ghani (2014)
	387	Elaeis guineensis Jacq.							Boil	Fruit pericarp	Peeling	Topical	Ajibesin et al. (2012)
	387	Elaeis guineensis Jacq.							Malaria	Root	Decoction	Unspecified	Oyeyemi et al. (2019)
	387	Elaeis guineensis Jacq.							Wound, Gonorrhea, Menorrhagia, Bronchitis, Skin diseases	Unspecified	Unspecified	Unspecified	Soladoye et al. (2005)
	387	Elaeis guineensis Jacq.							Cancer	Leaf/Seed	Soaking	Oral	Segun et al. (2018)
	387	Elaeis guineensis Jacq.							Boil	Palm fruit pericarp	Peeling	Topical	Ajibesin et al. (2008)
	387	Elaeis guineensis Jacq.							Unspecified	Unspecified	Unspecified	Unspecified	Odewo et al. (2022)
	387	Elaeis guineensis Jacq.							Malaria	Leaf	Decoction	Unspecified	Iyamah and Idu (2015)
	388	Elaeophorbia drupifera (Thonn.) Stapf	Euphorbia drupifera Thonn.	Olive spurge/Plum-fruited sspurge.	Oro-adete/Oro-igi (Yor.)	Euphorbiaceae		Tree	Body cream	Leaf/Root	Dried powder mixed with oil	Dermal	Fred-Jaiyesimi et al. (2015)
	389	Eleusine coracana (L.) Gaertn.		Finger millet	Tamba (H.), Oka tamba (Ig.)	Poaceae		Grass	Monkey pox	Seed	Infusion	Oral	Abubakar et al. (2022)
	390	Eleusine indica (L.) Gaertn.		Indian goosegrass	Ciiyááwar túújí (H.), Gbegi (Yor.), Agolo (Ij.)	Poaceae		Grass	Fracture	Root	Poultice	Topical	Olatokunbo et al. (2022)
	390	Eleusine indica (L.) Gaertn.							Cough, Malaria, Pile	Unspecified	Unspecified	Unspecified	Lawal et al. (2022)
	390	Eleusine indica (L.) Gaertn.							Rheumatoid arthritis	Leaf	Unspecified	Unspecified	Ojetunde et al. (2021)
	390	Eleusine indica (L.) Gaertn.							Mental illness	Whole plant	Incineration	Spraying	Ibrahim et al. (2007)
	390	Eleusine indica (L.) Gaertn.							Anxiety	Leaf	Infusion	Oral	Lor et al. (2017)
	390	Eleusine indica (L.) Gaertn.							Worm infestation, Pain, Infectious diseases, Fever	Unspecified	Unspecified	Unspecified	Soladoye et al. (2005)
	390	Eleusine indica (L.) Gaertn.							Cancer	Whole plant	Decoction	Oral/Bathing	Segun et al. (2018)
	390	Eleusine indica (L.) Gaertn.							Chickenpox	Leaf	Unspecified	Unspecified	Oladunmoye and Kehinde (2011)
	391	Eleutheranthera ruderalis (Sw.) Sch.Bip.		Ogiera	Aworo ona (Yor.)	Asteraceae		Herb	Pile	Unspecified	Unspecified	Unspecified	Lawal et al. (2022)
	392	Elytraria marginata Vahl		Crested Elytraria/Border Elytraria	Eso/Ewe eso (Yor.)	Acanthaceae		Herb	Measles	Leaf	Unspecified	Unspecified	Sonibare et al. (2009)
	393	Emblica officinalis Gaertn.	Phyllanthus emblica L.	Indian gooseberry/Amla	Ojiji (Yor.), Igbero (Ka.)	Phyllanthaceae		Tree	Eye infection	Leaf	Decoction	Oral	Ajibesin et al. (2012)
	394	Emilia coccinea (Sims) G.Don		Tassel Flower	Odundun odo (Yor.), Ntị̀-ènē see (Ig.)	Asteraceae		Herb	Measles, Skin disease, Sores	Leaf	Juice extract	Unspecified	Enebeli-Ekwutoziam et al. (2021)
	394	Emilia coccinea (Sims) G.Don							Malaria, Jaundice	Leaf	Unspecified	Unspecified	Aworinde et al. (2018)
	394	Emilia coccinea (Sims) G.Don							Eye infection, Ear infection, Measles, Skin diseases, Sore	Leaf	Juice extraction	Ear/Eye drops/Topical	Ajibesin et al. (2012)
	394	Emilia coccinea (Sims) G.Don							Diarrhoea, Infectious diseases	Unspecified	Unspecified	Unspecified	Soladoye et al. (2005)
	394	Emilia coccinea (Sims) G.Don							Measles	Leaf	Unspecified	Unspecified	Oladunmoye and Kehinde (2011)
	394	Emilia coccinea (Sims) G.Don							Foot pain	Unspecified	Unspecified	Unspecified	Lawal et al. (2022)
	395	Emilia sonchifolia (L.) DC.		Lilac tasselflower/Red tassel flower	Hurahuran boka (H.), Odundun odo (Yor.)	Asteraceae		Herb	Malaria	Whole plant	Decoction	Unspecified	Iyamah and Idu (2015)
	396	Enantia chlorantha Oliv.	Annickia chlorantha (Oliv.) Setten & Maas	African yellow wood	Kakerim/Likitana (H.), Awopa (Yor.), Erumeru (Ig.)	Annonaceae		Tree	Cancer (Breast)	Root	Concoction	Oral	Abubakar et al. (2020b)
	396	Enantia chlorantha Oliv.							Aches, Malaria, Typhoid fever, Hepatitis, Jaundice, Fever	Unspecified	Unspecified	Unspecified	Ayeni and Kayode (2019)
	396	Enantia chlorantha Oliv.							Wound	Leaf/Bark	Powder	Topical	Rafiu and Sonibare (2017)
	396	Enantia chlorantha Oliv.							Skin disorders, Wound	Stem-bark	Concoction	Oral/Bathing	Rafiu and Sonibare (2017)
	396	Enantia chlorantha Oliv.							Guinea worm infestation	Bark	Unspecified	Unspecified	Adekunle et al. (2007)
	396	Enantia chlorantha Oliv.							Malaria	Stem-bark/Leaf/Root	Unspecified	Unspecified	Evbuomwan et al. (2023)
	396	Enantia chlorantha Oliv.							Poliomyelitis, Meningitis, Lassa fever, Yellow fever	Stem-bark	Decoction	Oral	Abubakar et al. (2022)
	396	Enantia chlorantha Oliv.							Malaria	Stem-bark	Unspecified	Unspecified	Ishola et al. (2014)
	396	Enantia chlorantha Oliv.							Malaria	Leaf	Decoction	Oral	Odoh et al. (2018)
	396	Enantia chlorantha Oliv.							Malaria	Bark	Decoction	Oral	Olajide and Agbelusi (2018)
	396	Enantia chlorantha Oliv.							Malaria	Leaf	Decoction	Unspecified	Oyeyemi et al. (2019)
	396	Enantia chlorantha Oliv.							Cough	Unspecified	Unspecified	Unspecified	Lawal et al. (2020)
	396	Enantia chlorantha Oliv.							Jaundice, Poliomyelitis, Measles	Stem-bark/Root	Unspecified	Unspecified	Oladunmoye and Kehinde (2011)
	396	Enantia chlorantha Oliv.							Malaria	Stem-bark	Decoction/Infusion/Powder	Unspecified	Iyamah and Idu (2015)
	397	Entada africana Guill. & Perr.		African dream bean	Twatsa (H.), Ogurobe (Yor.), Uyai (Ig.)	Fabaceae	Leguminosae	Tree	Wound, Abortifacient, Fever, Stomachache, Liver related diseases, Cataract, Dysentery	Bark	Decoction	Topical/Oral	Ayeni and Kayode (2019)
	397	Entada africana Guill. & Perr.							Malaria	Stem-bark	Unspecified	Unspecified	Evbuomwan et al. (2023)
	397	Entada africana Guill. & Perr.							Cancer	Bark/Root	Maceration/Decoction	Oral	Malami et al. (2020)
	397	Entada africana Guill. & Perr.							Gonorrhea, Piles, Worms	Root	Decoction	Oral	Amusa et al. (2010)
	397	Entada africana Guill. & Perr.							Cancer	Callus	Unspecified	Unspecified	Ngulde et al. (2015)
	397	Entada africana Guill. & Perr.							Diarrhoea	Bark/Root/Leaf	Concoction	Oral	Olajide and Agbelusi (2018)
	397	Entada africana Guill. & Perr.							Stomachache	Leaf/Bark	Powder	Oral	Kankara et al. (2015)
	398	Entada gigas (L.) Fawc. & Rendle		Monkey-ladder/Sea bean	Aagba (Yor.)	Fabaceae		Climber	Toxic plant	Leaf/Fruit	Unspecified	Oral	Fred-Jaiyesimi and Ajibesin (2012)
	399	Entandrophragma macrophyllum A.Chev.	Entandrophragma angolense (Welw.) C.DC.	Mahogany	Ijebo (Yor.), Okeone (Ig.)	Meliaceae		Tree	Cancer	Stem-bark	Decoction	Oral	Ashidi et al. (2010)
	399	Entandrophragma macrophyllum A.Chev.							Wound	Stem-bark	Decoction	Mopping	Ashidi et al. (2021)
	399	Entandrophragma macrophyllum A.Chev.							Pile	Unspecified	Unspecified	Unspecified	Lawal et al. (2022)
	400	Entandrophragma utile (Dawe & Sprague) Sprague		Utile/Sipo Mahogany	Jebo (Yor.), Okeone (Ig.)	Meliaceae		Tree	Cancer (Breast)	Leaf	Concoction	Oral	Abubakar et al. (2020b)
	400	Entandrophragma utile (Dawe & Sprague) Sprague							Wound, Skin disorders	Stem-bark	Concoction	Bathing	Rafiu and Sonibare (2017)
	400	Entandrophragma utile (Dawe & Sprague) Sprague							Tonic	Stem bark	Unspecified	Unspecified	Hassan et al. (2023)
	400	Entandrophragma utile (Dawe & Sprague) Sprague							Children scalp infections	Bark	Decoction	Oral/Bathing	Aworinde and Erinoso (2015)
	400	Entandrophragma utile (Dawe & Sprague) Sprague							Poliomyelitis, Yellow fever	Leaf/Stem-bark	Decoction	Oral/Bathing	Abubakar et al. (2022)
	400	Entandrophragma utile (Dawe & Sprague) Sprague							Timber, Fuelwood	Unspecified	Unspecified	Unspecified	Kayode (2005)
	400	Entandrophragma utile (Dawe & Sprague) Sprague							Anemia	bark/Root	Unspecified	Unspecified	Aworinde et al. (2018)
	400	Entandrophragma utile (Dawe & Sprague) Sprague							Cancer	Bark	Decoction	Oral	Segun et al. (2018)
	401	Equisetum arvense L.		Field horsetail/Common horsetail	Nza (Ig.), Oru etemi (Ka.)	Equisetaceae		Herb	Asthma, Cough, Urinary tract infection	Leaf	Infusion/Decoction	Oral	Ajibesin et al. (2012)
	402	Equisetum diffusum D.Don		Himalayan horsetail	Eru, Aziza	Equisetaceae		Fern	Psychosis, Insect repellant	Root/Leaf	Decoction/Powder	Oral/Contact	Nwosu (2002)
	403	Eragrostis atrovirens (Desf.) Trin. ex Steud.		Love grass/Thalia lovegrass	Bubburwa (H.)	Poaceae		Grass	Cancer	Root	Unspecified	Unspecified	Abubakar et al. (2020a)
	404	Eragrostis cilianensis (All.) Vignolo ex Janch.		Stinkgrass/Candy grass	Bunsurun fage/Aman mussa (H.), Akọ yayangan/Eran awo (Yor.)	Poaceae		Grass	Mental illness	Whole plant	Charring	Fumigation	Ibrahim et al. (2007)
	405	Eragrostis namaquensis Nees	Eragrostis japonica (Thunb.) Trin.	Japanese love-grass	Bafulatana/Fain rumeya (H.), Agbado esin (Yor.)	Poaceae		Grass	Stomachache	Unspecified	Unspecified	Unspecified	Lawal et al. (2022)
	406	Eremomastax polysperma (Benth.) Dandy	Eremomastax speciosa (Hochst.) Cufod.	African blood tonic plant/Golden seal	Esinyin (H.), Asoyun/Oyun (Yor.), Agbolo ukwu/Akwukwo (Ig.)	Acanthaceae		Shrub	Profuse bleeding	Leaf	Pulverization	Topical	Ajibesin et al. (2008)
	407	Eremophila oldfieldii F.Muell.		Pixie bush	Karara/Kaikayi (H.)	Scrophulariaceae		Shrub	Pesticide	Pod/Whole plant	Unspecified	Oral/Positioning	Ali et al. (2022)
	408	Erigeron floribundus (Kunth) Sch.Bip.		Tall fleabane/Bilbao fleabane	Azúghùzú (Ig.)	Asteraceae		Herb	Scurvy	Unspecified	Unspecified	Unspecified	Lawal et al. (2022)
	409	Erythrina senegalensis DC.		Senegal coraltree	Minjiriya (H.), Ologbosere/Ologun shese (Yor.), Echi-chi (Ig.)	Fabaceae		Tree	Pain, Diarrhea, Dysentery, Diuretics, Haemorrhoids, Oedema, Gout and Venereal disease	Unspecified	Unspecified	Unspecified	Ayeni and Kayode (2019)
	409	Erythrina senegalensis DC.							Diabetes	Unspecified	Unspecified	Unspecified	Lawal et al. (2022)
	409	Erythrina senegalensis DC.							Body cream	Leaf/Root/Stem	Dried powder mixed with oil	Dermal	Fred-Jaiyesimi et al. (2015)
	409	Erythrina senegalensis DC.							Psychosis/Convulsion	Leaf	Infusion	Inhalation/Steambath/Bathing	Lor et al. (2017)
	409	Erythrina senegalensis DC.							Poliomyelitis, Lassa fever, Yellow fever	Leaf/Bark	Decoction	Oral	Abubakar et al. (2022)
	409	Erythrina senegalensis DC.							Anemia	Whole plant	Powder	Oral	Kankara et al. (2015)
	409	Erythrina senegalensis DC.							Malaria	Root	Decoction	Unspecified	Iyamah and Idu (2015)
	410	Erythrina sigmoidea Hua		Sigmoid Erythrina	Hano/Arrarabi (H.)	Fabaceae	Leguminosae	Tree	Cancer	Root	Powder/Decoction	Oral/Topical	Malami et al. (2020)
	411	Erythrococca anomala (Juss. ex Poir.) Prain		Red cabbage tree	Monsoro (H.), Iyere-igbo (Yor.)	Euphorbiaceae		Shrub	Dysentery, Stimulant	Fruit/Seed	Decoction/Soup	Unspecified	Olajide and Agbelusi (2018)
	412	Erythrophleum africanum (Benth.) Harms		Ordeal tree/African blackwood	Sambeeru/Gwaska (H.), Obo (Yor.), Inyi (Ig.)	Fabaceae	Caesalpiniaceae	Tree	Toxic plant	Bark	Unspecified	Oral	Fred-Jaiyesimi and Ajibesin (2012)
	412	Erythrophleum africanum (Benth.) Harms							Pesticide	Bark/Leaf/Latex	Unspecified	Dressing/Positioning/Smoking	Ali et al. (2022)
	412	Erythrophleum africanum (Benth.) Harms							Animal diarrhoea	Unspecified	Unspecified	Unspecified	Offiah et al. (2011)
	413	Erythrophleum suaveolens (Guill. & Perr.) Brenan		Ordeal tree/Sasswood	Baska (H.), Erun-obo (Yor.), Inyi (Ig.)	Fabaceae	Caesalpinionoideae	Tree	Wound	Stem-bark	Concoction	Bathing	Rafiu and Sonibare (2017)
	413	Erythrophleum suaveolens (Guill. & Perr.) Brenan							Cough	Unspecified	Unspecified	Unspecified	Lawal et al. (2020)
	413	Erythrophleum suaveolens (Guill. & Perr.) Brenan							Guinea worm infestation	Bark/Leaf	Unspecified	Unspecified	Adekunle et al. (2007)
	413	Erythrophleum suaveolens (Guill. & Perr.) Brenan							Body cream	Leaf	Dried powder mixed with oil	Dermal	Fred-Jaiyesimi et al. (2015)
	413	Erythrophleum suaveolens (Guill. & Perr.) Brenan							Toxic plant	Leaf/Root/Stem/Bark/Seed	Unspecified	Oral	Fred-Jaiyesimi and Ajibesin (2012)
	413	Erythrophleum suaveolens (Guill. & Perr.) Brenan							Abscess	Bark	Powder	Bathing	Aworinde and Erinoso (2015)
	413	Erythrophleum suaveolens (Guill. & Perr.) Brenan							Wound	Stem-bark	Incense	Smoking	Ashidi et al. (2021)
	413	Erythrophleum suaveolens (Guill. & Perr.) Brenan							Skin irritation	Bark	Concoction	Bathing	Idu et al. (2010)
	413	Erythrophleum suaveolens (Guill. & Perr.) Brenan							Animal diarrhoea	Unspecified	Unspecified	Unspecified	Offiah et al. (2011)
	413	Erythrophleum suaveolens (Guill. & Perr.) Brenan							Medicine, Fuelwood	Unspecified	Unspecified	Unspecified	Kayode (2005)
	413	Erythrophleum suaveolens (Guill. & Perr.) Brenan							Evil spirit repellant	Bark	Decoction/Incense	Oral/Smoking	Olajide and Agbelusi (2018)
	413	Erythrophleum suaveolens (Guill. & Perr.) Brenan							Cancer	Bark/Seed	Decoction/Paste	Oral/Wash	Segun et al. (2018)
	413	Erythrophleum suaveolens (Guill. & Perr.) Brenan							Chickenpox	Stem-bark	Unspecified	Unspecified	Oladunmoye and Kehinde (2011)
	414	Euadenia trifoliolata (Vahl ex Schumach. & Thonn.) Oliv.	Crateva monticola (Gilg & Gilg-Ben.) Christenh. & Byng	Three-leaved Euadenia	Logbonkiyan/Ajinjingburigbu (Yor.), Aka-ato (Ig.)	Capparaceae		Shrub	Toxic plant	Leaf	Unspecified	Oral	Fred-Jaiyesimi and Ajibesin (2012)
	415	Eucalyptus camaldulensis Dehn.		Murray red gum	Rastata/gadina (H.), Eucalyptus (Yor.)	Myrtaceae		Tree	Fever, Cold	Leaf	Concoction	Oral	Ampitan (2013)
	415	Eucalyptus camaldulensis Dehn.							Pesticide	Leaf	Unspecified	Positioning/Smoking	Ali et al. (2022)
	415	Eucalyptus camaldulensis Dehn.							Fever	Leaf	Decoction	Steam bath	Kankara et al. (2015)
	415	Eucalyptus camaldulensis Dehn.							Malaria	Leaf/Stem-bark	Decoction	Unspecified	Iyamah and Idu (2015)
	416	Eucalyptus globulus Labill.		Southern Blue-gum	Turare (H.),	Myrtaceae		Tree	Cough	Leaf	Decoction	Oral	Odebunmi et al. (2022)
	416	Eucalyptus globulus Labill.							Wound	Leaf	Powder	Topical	Rafiu and Sonibare (2017)
	416	Eucalyptus globulus Labill.							Flu	Leaf	Juice extraction	Oral	Odebunmi et al. (2022)
	416	Eucalyptus globulus Labill.							Pediatric ailments	Leaf	Unspecified	Unspecified	Abubakar et al. (2017)
	416	Eucalyptus globulus Labill.							Yellow fever, COVID-19	Leaf	Concoction/Decoction	Steaming/Oral	Abubakar et al. (2022)
	417	Eucalyptus tereticornis Sm.		Forest red gum/Blue gum/Red irongum	Bishiyar turare (H.), Ewe pepesan (Yor.)	Myrtaceae		Tree	Animal diarrhoea	Unspecified	Unspecified	Unspecified	Offiah et al. (2011)
	418	Eugenia aromatica (L.) Baill.	Syzygium aromaticum (L.) Merr. & L.M.Perry	Clove	Kanumfarii (H.), Kanafuru (Yor.), Kloovu/Kanafure (Ig.)	Myrtaceae		Tree	Cough, Flu	Seed	Infusion/Pulverization	Oral	Odebunmi et al, (2022)
	418	Eugenia aromatica (L.) Baill.							Respiratory tract infection, Inflammation	Clove	Concoction	Oral	Olanipekun (2023)
	418	Eugenia aromatica (L.) Baill.							Intestinal worm	Flower (dried)	Unspecified	Unspecified	Afolayan and Sowemimo (2023)
	418	Eugenia aromatica (L.) Baill.							Children infections	Fruits	Infusion	Oral	Aworinde and Erinoso (2015)
	418	Eugenia aromatica (L.) Baill.							Wound	Flower	Concoction	Oral/Topical	Ashidi et al. (2021)
	418	Eugenia aromatica (L.) Baill.							COVID-19	Seeds	Decoction	Oral	Abubakar et al. (2022)
	418	Eugenia aromatica (L.) Baill.							Hepatitis, COVID-19, Yellow fever	Seed/Fruit	Decoction	Oral	Abubakar et al. (2022)
	418	Eugenia aromatica (L.) Baill.							Asthma	Flower	Maceration	Oral	Sonibare and Gbile (2008)
	418	Eugenia aromatica (L.) Baill.							Female sexual dysfunction, Female Infertility	Seed	Unspecified	Unspecified	Nurudeen et al. (2022)
	418	Eugenia aromatica (L.) Baill.							Cancer	Root	Unspecified	Unspecified	Ngulde et al. (2015)
	418	Eugenia aromatica (L.) Baill.							Dysentery, Diarrhoea, Condiment, Preservatives	Seed	Decoction/Soup	Oral	Olajide and Agbelusi (2018)
	419	Eugenia jambos L.	Syzygium jambos (L.) Alston	Rose apple/Wax jambu		Myrtaceae		Tree	Inflammation, Microbial infection	Unspecified	Unspecified	Unspecified	Soladoye et al. (2005)
	420	Eugenia malaccensis L.	Syzygium malaccense (L.) Merr. & L.M.Perry	Malay apple/Mountain apple		Myrtaceae		Tree	Diabetes, Rheumatism, Diarrhoea, Inflammation	Unspecified	Unspecified	Unspecified	Soladoye et al. (2005)
	421	Eugenia nigerina A.Chev.		Clove	Karanho/Kanunfari (H.), Kanafuru (Yor.), Kanafure (Ig.)	Myrtaceae		Shrub/Tree	Hair growth	Fruit	Dried powder mixed with oil	Topical	Fred-Jaiyesimi et al. (2015)
	422	Eugenia uniflora L.		Surinam cherry/Brazilian cherry		Myrtaceae		Shrub	Skin diseases, Oral hygiene	Leaf/Stem	Decoction/Mastication	Oral	Ajibesin et al. (2008)
	423	Eupatorium odoratum L.	Chromolaena odorata (L.) R.M.King & H.Rob.	Siam weed	Ewe Akintola (Yor.), Queen Elizabeth/Ekamanturu (Ig.)	Asteraceae		Shrub	Malaria, Potency	Unspecified	Unspecified	Unspecified	Lawal et al. (2022)
	423	Eupatorium odoratum L.							Flu	Leaf	Pulverization/Infusion	Oral	Odebunmi et al.(2022)
	423	Eupatorium odoratum L.							Cough	Unspecified	Unspecified	Unspecified	Lawal et al. (2020)
	423	Eupatorium odoratum L.							Sedative	Leaf	Unspecified	Unspecified	Hassan et al. (2023)
	423	Eupatorium odoratum L.							Respiratory tract infection, Wounds, Rashes	Leaf	Decoction	Oral/Dermal	Olanipekun (2023)
	423	Eupatorium odoratum L.							Body cream	Leaf/Seed	Dried powder mixed with oil	Dermal	Fred-Jaiyesimi et al. (2015)
	423	Eupatorium odoratum L.							Toxic plant	Leaf	Unspecified	Oral	Fred-Jaiyesimi and Ajibesin (2012)
	423	Eupatorium odoratum L.							Wound	Leaf	Maceration/Powder	Cleansing/Bathing	Ashidi et al. (2021)
	423	Eupatorium odoratum L.							Malaria	Aerial part	Unspecified	Unspecified	Idowu et al. (2010)
	423	Eupatorium odoratum L.							Tuberculosis, Diarrhoea	Unspecified	Decoction/Infusion	Oral	Erinoso and Aworinde (2012)
	423	Eupatorium odoratum L.							Cancer	Root	Unspecified	Unspecified	Afolayan et al. (2020)
	423	Eupatorium odoratum L.							Malaria	Root/Leaf	Unspecified	Unspecified	Ishola et al. (2014)
	423	Eupatorium odoratum L.							Malaria	Branch/Leaf/Flower	Unspecified	Unspecified	Olorunnisola et al. (2013)
	423	Eupatorium odoratum L.							Vector-borne diseases	Whole plant	Cultivation	Dusting	Sonibare et al. (2015)
	423	Eupatorium odoratum L.							Malaria	Leaf	Maceration	Oral	Odoh et al. (2018)
	423	Eupatorium odoratum L.							Malaria, Typhoid	Leaf	Decoction	Oral	Ajibesin et al. (2012)
	423	Eupatorium odoratum L.							Malaria	Aerial part	Decoction	Unspecified	Oyeyemi et al. (2019)
	423	Eupatorium odoratum L.							Burns, Wound, Skin infections	Unspecified	Unspecified	Unspecified	Soladoye et al. (2005)
	423	Eupatorium odoratum L.							Malaria	Leaf	Decoction/Infusion	Oral	Ajibesin et al. (2008)
	423	Eupatorium odoratum L.							Malaria, Typhoid, Sores	Leaf	Decoction	Oral	Odewo et al. (2022)
	423	Eupatorium odoratum L.							Malaria	Leaf	Decoction	Unspecified	Iyamah and Idu (2015)
	424	Euphorbia balsamifera Aiton		Balsam spurge	Aguwa/Alyara (H.)	Euphorbiaceae		Shrub	Pile, Stomach pain	Leaf	Unspecified	Unspecified	Yaradua and El-Ghani (2014)
	424	Euphorbia balsamifera Aiton							General wellbeing	Leaf	Decoction	Body bath	Kankara et al. (2015)
	425	Euphorbia convolvuloides Hochst. ex Benth.		Asthma-plant	Nonan kurdiiya (H.), Emi-ile/Egele (Yor.), Udani (Ig.)	Euphorbiaceae		Herb	Cancer (Breast, Skin)	Leaf	Powder	Topical	Abubakar et al. (2020b)
	425	Euphorbia convolvuloides Hochst. ex Benth.							Breast milk enhancement	Whole plant	Powder	Oral	Kankara et al. (2015)
	426	Euphorbia deightonii Croizat		Deighton's Spurge	Oro-agogo/Oro adete (Yor.)	Euphorbiaceae		Shrub	Toxic plant	Leaf/Sap	Unspecified	Oral/Contact	Fred-Jaiyesimi and Ajibesin (2012)
	426	Euphorbia deightonii Croizat							Female sexual dysfunction, Female Infertility	Seed	Unspecified	Unspecified	Nurudeen et al. (2022)
	426	Euphorbia deightonii Croizat							Cancer	Leaf	Unspecified	Unspecified	Segun et al. (2018)
	427	Euphorbia glaucophylla Poir.		Shore spurge/Sea spurge	Emi ile (Yor.)	Euphorbiaceae		Herb	Longevity	Unspecified	Unspecified	Unspecified	Lawal et al. (2022)
[truncated: 2,351 more rows]
